# Supplementary material for: Integrated Metabolomic–Transcriptomic Analyses of Flavonoid Accumulation in Citrus Fruit under Exogenous Melatonin Treatment
Source: Int J Mol Sci. 2024 Jun 16;25(12):6632. doi: 10.3390/ijms25126632 (PMC11204001; doi:10.3390/ijms25126632)
Supplement: Supplementary file 1 [file ijms-25-06632-s001.zip]

Archive with 2 entries (2 files):
- Supplementary Figures-revision.pdf
- Supplementary Tables_v2.xlsx
