# Supplementary material for: Integrated Metabolomic–Transcriptomic Analyses of Flavonoid Accumulation in Citrus Fruit under Exogenous Melatonin Treatment
Source: Int J Mol Sci. 2024 Jun 16;25(12):6632. doi: 10.3390/ijms25126632 (PMC11204001; doi:10.3390/ijms25126632)
Supplement: Supplementary file 1 [file ijms-25-06632-s001.zip › Supplementary Tables_v2.xlsx]

## Sheet: Table S1
Table S1 Information of all annotated metabolites detected by metabolomics.
Metabolite ID	Ion Mode	RT	CalcMz	Formula	Name	Delta Mass Da	Delta Mass ppm	Match	Level	Database	KEGG ID	HMDB ID	Super Class	Sub Class2	Class	Final Class	Re-Class	Super Pathway	Sub Pathway	Pathway	Log2FC (MT-vs-CK)	Ratio (MT-vs-CK)	Pvalue(MT-vs-CK)	VIP (MT-vs-CK)	Significance	CK_1	CK_2	CK_3	CK_4	CK_5	CK_6	MLT_1	MLT_2	MLT_3	MLT_4	MLT_5	MLT_6
12.024_343.11709	POS	12.024	343.117	C19 H18 O6	8-Demethoxytangeretin	-0.000512	-1.49799	90.7257	level1	PMDB						Flavonoids	Flavonoids				0.897244	1.86251	0.00138404	1.58446	Yes	576000000	432000000	928000000	796000000	769000000	600000000	1220000000	983000000	1120000000	1160000000	1780000000	1370000000
6.055_611.16064	POS	6.055	611.161	C27 H30 O16	Orientin 2''-O-galactoside	-2.11e-05	-0.0345959	87.8836	level1	PMDB						Flavonoids	Flavonoids				-2.28067	0.205803	0.00270305	2.44336	Yes	10900000	11400000	1.80611e+06	9.1291e+06	5.60007e+06	3.82749e+06	2.98292e+06	1.23635e+06	1.78902e+06	1.40664e+06	902659	457112
6.385_595.16631	POS	6.385	595.166	C27 H30 O15	Vitexin 4'-O-glucoside	0.000563	0.947492	92.6565	level1	PMDB						Flavonoids	Flavonoids				-1.20426	0.433992	0.0397283	1.82881	Yes	106000000	85600000	32700000	63800000	67500000	74900000	42300000	60500000	48800000	19800000	5.23967e+06	10100000
7.309_625.17626	POS	7.309	625.176	C28 H32 O16	Narcissoside	-5.06e-05	-0.0810555	90.5803	level1	PMDB						Flavonoids	Flavonoids				-0.0573836	0.961005	0.948001	0.000382		18300000	37200000	12100000	18700000	18200000	14900000	17600000	18400000	14200000	18200000	23800000	22700000
9.145_331.08102	POS	9.145	331.081	C17 H14 O7	Jaceosidin	-0.000204	-0.619162	89.5262	level1	PMDB						Flavonoids	Flavonoids				0.528847	1.44278	0.249268	0.786272		2.51892e+06	7.08821e+06	2.01941e+06	7.17174e+06	5.80567e+06	6.02607e+06	4.68816e+06	4.76618e+06	3.99995e+06	6.64226e+06	13800000	10200000
C01460	POS	6.584	433.113	C21 H20 O10	Vitexin	0.000152	0.35169	90.0576	level1	PMDB	C01460		Flavonoids	Flavones	Flavonoids	Flavonoids	Flavonoids	Biosynthesis of other secondary metabolites	Flavonoid biosynthesis	map00941 Flavonoid biosynthesis; map00944 Flavone and flavonol biosynthesis	-0.812518	0.569387	0.134357	1.02875		19800000	63500000	11200000	20500000	18800000	18800000	9.22246e+06	24500000	14800000	12200000	11000000	15100000
C01714	POS	6.772	433.113	C21 H20 O10	Isovitexin	-6.72e-05	-0.155625	91.2288	level1	PMDB	C01714		Flavonoids	Flavones	Flavonoids	Flavonoids	Flavonoids	Biosynthesis of other secondary metabolites	Flavone and flavonol biosynthesis	map00944 Flavone and flavonol biosynthesis	-0.530764	0.692188	0.453656	0.539712		13700000	71100000	14900000	16100000	27800000	24100000	10200000	24800000	20300000	15600000	19400000	25800000
C01821	POS	6.171	449.108	C21 H20 O11	Homoorientin	0.000187	0.416682	91.9707	level1	PMDB	C01821		Flavonoids	Flavones	Flavonoids	Flavonoids	Flavonoids				-1.98197	0.253144	0.0123495	2.0618	Yes	38200000	105000000	11900000	34500000	32900000	16600000	9.94847e+06	12100000	12500000	9.13258e+06	9.92834e+06	6.8669e+06
C10030	NEG	12.175	373.093	C19 H18 O8	Chrysosplenetin B	0.000102	0.271941	86.2355	level1	PMDB	C10030		Flavonoids	Flavonols	Flavonoids	Flavonoids	Flavonoids				-0.193542	0.874456	0.986886	0.0216493		12100000	64300000	21700000	38600000	15100000	17900000	13900000	33800000	34000000	26300000	18900000	21400000
C10533	NEG	6.997	461.109	C22 H22 O11	Tectoridin	0.00016	0.346235	76.4519	level1	PMDB	C10533		Flavonoids	Isoflavones	Isoflavonoids	Flavonoids	Flavonoids				-1.2851	0.410343	0.00640149	1.76066	Yes	74200000	134000000	32700000	70300000	67200000	49900000	26100000	23600000	29000000	28700000	29700000	38500000
C12628	NEG	6.658	577.157	C27 H30 O14	Vitexin rhamnoside	0.00100893	1.74506	88.4406	level1	PMDB	C12628		Flavonoids	Flavones	Flavonoids	Flavonoids	Flavonoids	Biosynthesis of other secondary metabolites	Flavone and flavonol biosynthesis	map00944 Flavone and flavonol biosynthesis	-1.73584	0.300233	0.0191143	2.08624	Yes	4.87656e+06	11200000	1.3195e+06	4.19461e+06	2.7931e+06	3.05536e+06	1.40766e+06	3.47668e+06	1.96303e+06	618689	382018	399503
C15109	POS	14.328	359.112	C19 H18 O7	Gardenin B	-0.000281	-0.785462	89.0848	level1	PMDB	C15109		Flavonoids	Flavones	Flavonoids	Flavonoids	Flavonoids				0.271599	1.20715	0.041828	0.749665	Yes	15800000	16100000	20800000	18600000	14100000	19600000	21400000	17700000	19200000	19800000	25200000	23500000
C17393	POS	8.158	625.212	C29 H36 O15	Methyl hesperidin	-0.000189	-0.303051	92.8374	level1	PMDB	C17393					Flavonoids	Flavonoids				0.0305844	1.02143	0.83419	0.110631		26800000	30900000	28700000	32000000	47700000	46900000	27500000	31900000	34600000	33900000	38600000	51300000
HMDB0002670	POS	9.592	273.076	C15 H12 O5	Naringenin	-0.000178	-0.652591	93.2896	level1	PMDB	C00509	HMDB0002670	Flavonoids	Flavanones	Flavonoids	Flavonoids	Flavonoids	Biosynthesis of other secondary metabolites	Flavonoid biosynthesis	map00941 Flavonoid biosynthesis; map00943 Isoflavonoid biosynthesis; map01061 Biosynthesis of phenylpropanoids; map01100 Metabolic pathways; map01110 Biosynthesis of secondary metabolites	-0.58752	0.665486	0.342669	0.814359		7.78692e+06	20400000	10900000	5.30709e+06	13900000	52700000	4.2529e+06	10800000	38000000	4.81195e+06	3.07984e+06	12900000
HMDB0003265	NEG	7.473	609.183	C28 H34 O15	Hesperidin	0.000289	0.473752	93.3443	level1	PMDB	C09755	HMDB0003265	Flavonoids	Flavanones	Flavonoids	Flavonoids	Flavonoids				-0.193654	0.874388	0.0897004	0.570118		2320000000	2300000000	1670000000	1990000000	1660000000	1960000000	1730000000	1720000000	1780000000	1740000000	1630000000	1810000000
HMDB0005782	NEG	9.962	301.072	C16 H14 O6	Hesperetin	-1.89e-05	-0.0626088	92.7948	level1	PMDB	C01709	HMDB0005782	Flavonoids	Flavanones	Flavonoids	Flavonoids	Flavonoids	Biosynthesis of other secondary metabolites	Flavonoid biosynthesis	map00941 Flavonoid biosynthesis	-0.987212	0.504452	0.114938	1.2736		19500000	28800000	10100000	5.21397e+06	5.40254e+06	19600000	5.88668e+06	7.87463e+06	19600000	4.2226e+06	2.24308e+06	4.83318e+06
HMDB0005811	NEG	6.488	595.168	C27 H32 O15	Eriocitrin	0.000856	1.43652	88.763	level1	PMDB	C09732	HMDB0005811	Flavonoids	Flavanones	Flavonoids	Flavonoids	Flavonoids				0.0236277	1.01651	0.961199	0.0447354		25000000	36200000	23100000	29200000	34900000	34700000	22000000	33000000	29500000	34800000	46400000	20500000
HMDB0029469	NEG	11.589	343.082	C18 H16 O7	Eupatilin	1.8e-05	0.0523614	90.0027	level1	PMDB	C10040	HMDB0029469	Flavonoids	Flavones	Flavonoids	Flavonoids	Flavonoids				0.293339	1.22547	0.297087	0.633945		28800000	70800000	39100000	85400000	32600000	27000000	36100000	80900000	62300000	73400000	55100000	39900000
HMDB0029481	POS	8.771	449.144	C22 H24 O10	Isosakuranin	-0.000141	-0.314271	92.6184	level1	PMDB	C05334	HMDB0029481	Flavonoids	Flavanones	Flavonoids	Flavonoids	Flavonoids	Biosynthesis of other secondary metabolites	Flavonoid biosynthesis	map00941 Flavonoid biosynthesis; map01110 Biosynthesis of secondary metabolites	0.0899132	1.06431	0.571413	0.319065		55800000	90900000	43400000	68800000	119000000	131000000	62600000	101000000	91100000	77200000	89600000	120000000
HMDB0029482	POS	8.772	595.202	C28 H34 O14	Didymin	-0.000221	-0.371747	89.4845	level1	PMDB		HMDB0029482	Phenylpropanoids and polyketides	Flavonoid glycosides	Flavonoids	Flavonoids	Flavonoids				0.0874161	1.06247	0.582772	0.301296		710000000	1140000000	553000000	854000000	1420000000	1580000000	774000000	1240000000	1110000000	949000000	1110000000	1460000000
HMDB0029540	POS	12.185	403.138	C21 H22 O8	Nobiletin	-0.000763	-1.89673	94.1237	level1	PMDB	C10112	HMDB0029540	Flavonoids	Flavones	Flavonoids	Flavonoids	Flavonoids				0.375828	1.29758	0.00846132	0.991705	Yes	12600000000	10800000000	16500000000	15400000000	12200000000	11700000000	17200000000	14500000000	17700000000	17000000000	18800000000	17700000000
HMDB0030095	POS	13.273	389.123	C20 H20 O8	Artemetin	-0.000413	-1.06318	92.1349	level1	PMDB		HMDB0030095	Phenylpropanoids and polyketides	O-methylated flavonoids	Flavonoids	Flavonoids	Flavonoids				0.341855	1.26738	0.0973049	0.771575		127000000	118000000	115000000	191000000	88200000	104000000	156000000	168000000	104000000	172000000	192000000	152000000
HMDB0030539	POS	13.016	373.127	C20 H20 O7	Tangeretin	-0.000769	-2.06782	93.1302	level1	PMDB	C10190	HMDB0030539	Flavonoids	Flavones	Flavonoids	Flavonoids	Flavonoids				0.331178	1.25804	0.032253	0.836685	Yes	5040000000	4030000000	5910000000	5890000000	5190000000	5320000000	6420000000	4890000000	6690000000	6180000000	8200000000	7100000000
HMDB0030614	NEG	6.192	447.094	C21 H20 O11	Orientin	0.00028	0.624637	92.5519	level1	PMDB	C10114	HMDB0030614	Flavonoids	Flavones	Flavonoids	Flavonoids	Flavonoids				-2.02278	0.246084	0.0133273	2.06363	Yes	22100000	67000000	7.12391e+06	21100000	19900000	10000000	5.25598e+06	7.1657e+06	7.47823e+06	5.60096e+06	6.49558e+06	4.24363e+06
HMDB0030708	POS	5.574	595.166	C27 H30 O15	Vicenin II	-4.27e-05	-0.0718998	88.6152	level1	PMDB	C10195	HMDB0030708	Flavonoids	Flavones	Flavonoids	Flavonoids	Flavonoids				-0.254497	0.838279	0.23441	0.541638		758000000	1370000000	625000000	814000000	835000000	909000000	640000000	829000000	791000000	716000000	722000000	757000000
HMDB0030748	POS	7.464	611.196	C28 H34 O15	Neohesperidin	-0.000825	-1.35128	91.9942	level1	PMDB	C09806	HMDB0030748	Flavonoids	Flavanones	Flavonoids	Flavonoids	Flavonoids	Biosynthesis of other secondary metabolites	Flavonoid biosynthesis	map00941 Flavonoid biosynthesis	-0.124286	0.917458	0.226403	0.385647		4220000000	4180000000	3090000000	3640000000	3100000000	3690000000	3440000000	3330000000	3540000000	3350000000	3150000000	3300000000
HMDB0033740	POS	7.096	581.186	C27 H32 O14	Narirutin	7.1e-06	0.0122308	92.7474	level1	PMDB	C09793	HMDB0033740	Flavonoids	Flavanones	Flavonoids	Flavonoids	Flavonoids				0.148767	1.10862	0.540761	0.348193		1020000000	1950000000	1070000000	1350000000	2310000000	2450000000	1050000000	1960000000	1860000000	1650000000	2080000000	2630000000
HMDB0036633	POS	11.6	373.127	C20 H20 O7	Sinensetin	-0.000869	-2.33487	93.0819	level1	PMDB	C10186	HMDB0036633	Flavonoids	Flavones	Flavonoids	Flavonoids	Flavonoids				0.56331	1.47766	0.0065103	1.24583	Yes	8030000000	6610000000	12000000000	11400000000	8600000000	7400000000	12600000000	11500000000	13200000000	13400000000	15700000000	13400000000
HMDB0037451	POS	7.747	463.124	C22 H22 O11	glucoside	0.000384	0.830536	82.3199	level1	PMDB		HMDB0037451	Phenylpropanoids and polyketides	Flavonoid glycosides	Flavonoids	Flavonoids	Flavonoids				-1.79734	0.287705	0.0101362	2.00575	Yes	8.52551e+06	19600000	2.6106e+06	5.40198e+06	5.20785e+06	4.0932e+06	2.21297e+06	3.38135e+06	3.81872e+06	1.23715e+06	1.29648e+06	1.1301e+06
HMDB0037487	POS	8.771	617.183	C28 H34 O14	Poncirin	21.9805	36992	95.1485	level1	mzCloud	C09830	HMDB0037487	Flavonoids	Flavanones	Flavonoids	Flavonoids	Flavonoids				-0.0781248	0.947288	0.848881	0.0907962		55700000	77100000	38000000	59200000	72200000	91700000	45300000	69100000	64300000	59300000	61100000	74000000
HMDB0037571	POS	13.494	389.123	C20 H20 O8	5-Demethylnobiletin	-0.000344	-0.886908	92.225	level1	PMDB		HMDB0037571	Phenylpropanoids and polyketides	O-methylated flavonoids	Flavonoids	Flavonoids	Flavonoids				0.281516	1.21547	0.0349956	0.780347	Yes	378000000	373000000	455000000	474000000	324000000	320000000	528000000	383000000	480000000	455000000	490000000	488000000
HMDB0037599	POS	11.14	373.127	C20 H20 O7	Isosinensetin	-0.000677	-1.8197	93.0363	level1	PMDB		HMDB0037599	Phenylpropanoids and polyketides	O-methylated flavonoids	Flavonoids	Flavonoids	Flavonoids				0.672213	1.59352	0.00553592	1.35793	Yes	932000000	741000000	1520000000	1410000000	1120000000	911000000	1770000000	1520000000	1520000000	1760000000	2190000000	1820000000
HMDB0038848	POS	7.313	579.171	C27 H30 O14	Rhoifolin	0.00034	0.588728	89.8281	level1	PMDB	C12627	HMDB0038848	Flavonoids	Flavones	Flavonoids	Flavonoids	Flavonoids	Biosynthesis of other secondary metabolites	Flavone and flavonol biosynthesis	map00944 Flavone and flavonol biosynthesis	0.130657	1.09479	0.502818	0.372185		46100000	67600000	35500000	45800000	82700000	107000000	48500000	76300000	84200000	55200000	91200000	65600000
5.221_727.20793	POS	5.221	727.208	C32 H38 O19	Vaccarin	-7.27e-05	-0.10005	89.3401	level2	PMDB						Flavonoids	Flavonoids				-0.77232	0.585475	0.210611	1.12381		4.41931e+06	11600000	1.607e+06	3.295e+06	1.97317e+06	2.66711e+06	2.37893e+06	6.64132e+06	3.22912e+06	1.3485e+06	543027	847313
5.949_741.22395	POS	5.949	741.224	C33 H40 O19	Apigenin 7-O-(2G-rhamnosyl)gentiobioside	0.0003	0.404613	82.6666	level2	PMDB						Flavonoids	Flavonoids				0.16254	1.11926	0.577292	0.264648		19200000	20200000	14500000	16800000	14500000	24700000	21000000	31400000	23600000	17300000	17500000	12400000
6.014_579.13650	NEG	6.014	579.136	C26 H28 O15	Leucoside	0.000957	1.64881	71.0791	level2	PMDB						Flavonoids	Flavonoids				-2.47146	0.180309	0.00153607	2.56858	Yes	44100000	50100000	7.59474e+06	35600000	23000000	16600000	9.61771e+06	4.83237e+06	7.61452e+06	5.2577e+06	1.67879e+06	2.90845e+06
6.472_435.12861	POS	6.472	435.129	C21 H22 O10	Engeletin	3.86e-05	0.0888091	73.0804	level2	PMDB						Flavonoids	Flavonoids				0.0408683	1.02873	0.832338	0.0698224		5.71583e+06	8.97416e+06	6.60331e+06	6.97278e+06	9.26188e+06	9.3372e+06	6.47656e+06	9.07059e+06	7.35538e+06	8.43398e+06	10800000	6.09959e+06
8.315_273.07578	POS	8.315	273.076	C15 H12 O5	Naringenin chalcone	2.58e-05	0.0948319	91.4966	level2	PMDB						Flavonoids	Flavonoids				0.466461	1.38172	0.27683	0.852523		2.24394e+06	8.06448e+06	4.79952e+06	3.47701e+06	15200000	14000000	3.77699e+06	13500000	10900000	7.28055e+06	14000000	16500000
C09099	POS	7.095	435.129	C21 H22 O10	Prunin	5.14e-05	0.118468	87.9362	level2	mzCloud	C09099		Flavonoids	Flavanones	Flavonoids	Flavonoids	Flavonoids	Biosynthesis of other secondary metabolites	Flavonoid biosynthesis	map00941 Flavonoid biosynthesis	0.176864	1.13042	0.496342	0.403942		79500000	157000000	86600000	108000000	197000000	214000000	86700000	164000000	156000000	136000000	179000000	230000000
C10183	POS	13.163	375.107	C19 H18 O8	5,2'-Dihydroxy-6,7,8,6'-tetramethoxyflavone	-0.000449	-1.20113	69.5713	level2	mzCloud	C10183		Flavonoids	Flavones	Flavonoids	Flavonoids	Flavonoids				0.268588	1.20463	0.433383	0.457394		6.66883e+06	9.68337e+06	10300000	14800000	7.29407e+06	6.25723e+06	5.69126e+06	12400000	7.69955e+06	10500000	17200000	12700000
C20462	POS	1.217	193.05	C10 H8 O4	Noreugenin	0.000311	1.6169	82.4688	level2	PMDB	C20462					Flavonoids	Flavonoids				-0.134985	0.910679	0.703233	0.219624		7.79541e+06	20700000	16200000	10500000	18700000	13400000	7.59242e+06	14600000	13800000	10800000	13900000	18800000
HMDB0002927	POS	7.09	603.169	C27 H32 O14	Naringin	21.9824	37889.1	91.2609	level2	mzCloud	C09789	HMDB0002927	Flavonoids	Flavanones	Flavonoids	Flavonoids	Flavonoids	Biosynthesis of other secondary metabolites	Flavonoid biosynthesis	map00941 Flavonoid biosynthesis	-0.113117	0.924588	0.571945	0.246583		36800000	57300000	32500000	42400000	44300000	56500000	27000000	42100000	43400000	43500000	43400000	50100000
HMDB0003249	POS	6.688	611.161	C27 H30 O16	Rutin	-7.32e-05	-0.119966	86.4312	level2	mzCloud	C05625	HMDB0003249	Flavonoids	Flavonols	Flavonoids	Flavonoids	Flavonoids	Biosynthesis of other secondary metabolites	Flavone and flavonol biosynthesis	map00944 Flavone and flavonol biosynthesis; map01100 Metabolic pathways; map01110 Biosynthesis of secondary metabolites	-1.16378	0.446343	0.0166877	1.5882	Yes	14500000	26900000	5.96313e+06	12100000	11100000	8.66328e+06	7.1275e+06	5.92287e+06	6.14055e+06	5.98308e+06	6.38701e+06	3.83351e+06
HMDB0005794	POS	6.091	303.05	C15 H10 O7	Quercetin	-5.2e-05	-0.172108	92.4558	level2	mzCloud	C00389	HMDB0005794	Flavonoids	Flavonols	Flavonoids	Flavonoids	Flavonoids	Biosynthesis of other secondary metabolites	Flavonoid biosynthesis	map00941 Flavonoid biosynthesis; map00944 Flavone and flavonol biosynthesis; map01100 Metabolic pathways; map01110 Biosynthesis of secondary metabolites; map04152 AMPK signaling pathway	-2.63085	0.161448	0.00994028	2.61981	Yes	7.75809e+06	14500000	893068	5.67735e+06	4.34149e+06	2.84393e+06	1.60502e+06	2.00637e+06	1.3961e+06	489195	170754	149959
HMDB0005810	POS	6.473	289.071	C15 H12 O6	Eriodictyol	-9.23e-05	-0.320442	88.0773	level2	PMDB	C05631	HMDB0005810	Flavonoids	Flavanones	Flavonoids	Flavonoids	Flavonoids	Biosynthesis of other secondary metabolites	Flavonoid biosynthesis	map00941 Flavonoid biosynthesis; map01100 Metabolic pathways; map01110 Biosynthesis of secondary metabolites	0.100748	1.07233	0.690973	0.158085		4.76774e+06	6.52381e+06	4.8886e+06	5.51004e+06	6.91178e+06	7.05581e+06	5.21177e+06	6.97791e+06	6.08209e+06	6.77121e+06	9.03417e+06	4.15975e+06
HMDB0029548	NEG	7.504	607.168	C28 H32 O15	Diosmin	0.00103702	1.70514	85.5836	level2	PMDB	C10039	HMDB0029548	Flavonoids	Flavones	Flavonoids	Flavonoids	Flavonoids				-1.17724	0.442195	0.00630436	1.68138	Yes	57400000	69200000	19100000	42700000	38100000	47800000	30600000	15300000	21400000	19400000	13400000	21200000
HMDB0029676	POS	7.477	301.07	C16 H12 O6	Diosmetin	-0.000748	-2.49271	89.6622	level2	mzCloud	C10038	HMDB0029676	Flavonoids	Flavones	Flavonoids	Flavonoids	Flavonoids				-1.00808	0.497209	0.00697312	1.57138	Yes	29700000	31900000	11100000	21700000	20100000	25000000	19400000	9.4484e+06	13000000	10300000	7.72807e+06	9.49684e+06
HMDB0030808	POS	8.647	257.081	C15 H12 O4	Pinocembrin	-3.38e-05	-0.132085	90.0562	level2	PMDB	C09827	HMDB0030808	Flavonoids	Flavanones	Flavonoids	Flavonoids	Flavonoids	Biosynthesis of other secondary metabolites	Flavonoid biosynthesis	map00941 Flavonoid biosynthesis	0.0529008	1.03735	0.660634	0.184787		8.86568e+06	9.67463e+06	9.44104e+06	9.24866e+06	12500000	13500000	9.20251e+06	9.69171e+06	12400000	10400000	10600000	13200000
HMDB0036634	NEG	6.241	435.13	C21 H24 O10	Phloridzin	0.000297	0.68039	66.2798	level2	PMDB	C01604	HMDB0036634	Flavonoids	Dihydrochalcones	Flavonoids	Flavonoids	Flavonoids	Biosynthesis of other secondary metabolites	Flavonoid biosynthesis	map00941 Flavonoid biosynthesis; map01110 Biosynthesis of secondary metabolites	0.155744	1.114	0.565386	0.307859		4.21852e+06	5.77365e+06	8.12636e+06	4.70608e+06	7.39466e+06	7.20018e+06	4.94583e+06	5.95708e+06	6.05298e+06	5.84126e+06	7.38268e+06	11500000
HMDB0128074	NEG	9.598	271.061	C15 H12 O5	(±)Naringenin	-0.000237	-0.871369	93.5261	level2	PMDB		HMDB0128074				Flavonoids	Flavonoids				-0.662904	0.631606	0.281184	0.948008		13700000	37600000	20600000	9.86296e+06	24800000	100000000	6.41933e+06	17500000	71700000	7.98573e+06	5.09487e+06	22000000
HMDB0128589	NEG	11.332	313.072	C17 H14 O6	Pectolinarigenin	-3.84e-05	-0.122122	87.8142	level2	PMDB	C17784	HMDB0128589	Phenylpropanoids and polyketides	O-methylated flavonoids	Flavonoids	Flavonoids	Flavonoids				0.211845	1.15817	0.382292	0.492932		69300000	153000000	110000000	177000000	88800000	141000000	105000000	147000000	189000000	125000000	104000000	186000000
12.071_513.17676	NEG	12.071	513.177	C27 H30 O10	Baohuoside I	0.000138	0.267497	9.77559	level3	PMDB						Flavonoids	Flavonoids				0.870759	1.82863	0.428685	0.760306		363966	2.84346e+06	6.68758e+06	2.0698e+06	1.66836e+06	683058	660626	5.90667e+06	1.74191e+06	4.39139e+06	12500000	972615
6.724_625.17608	POS	6.724	625.176	C28 H32 O16	Complanatuside	-0.000227	-0.363207	46.653	level3	PMDB						Flavonoids	Flavonoids				-1.70899	0.305873	0.00224134	2.09449	Yes	52300000	65200000	16100000	41400000	29800000	21500000	17900000	9.92401e+06	14700000	11500000	6.17384e+06	8.95276e+06
8.204_459.09356	NEG	8.204	459.094	C22 H20 O11	Wogonoside	0.000272	0.592177	27.7526	level3	PMDB						Flavonoids	Flavonoids				-0.156558	0.897163	0.546148	0.313365		9.18561e+06	16500000	13500000	9.47552e+06	19000000	11900000	7.96891e+06	10500000	11000000	11500000	15600000	14800000
9.557_465.17514	POS	9.557	465.175	C23 H28 O10	Isomucronulatol 7-O-glucoside	-0.000383	-0.825324	31.282	level3	PMDB						Flavonoids	Flavonoids				1.4638	2.75835	0.287008	1.00118		1.27677e+06	188357	440584	1.06967e+06	552490	645876	6.45422e+06	1.72409e+06	1.26011e+06	1.13872e+06	778533	156975
9.726_723.21697	NEG	9.726	723.217	C33 H40 O18	Ligustroflavone	0.00278618	3.84714	5.36184	level3	PMDB						Flavonoids	Flavonoids				0.794018	1.7339	0.188092	0.947384		8.84982e+06	11600000	11900000	11700000	24500000	20200000	8.26848e+06	15500000	22000000	20600000	57200000	30300000
HMDB0037362	NEG	6.386	463.088	C21 H20 O12	Quercetin-3	0.000196	0.423301	53.0449	level3	mzCloud	C05623	HMDB0037362	Flavonoids	Flavonols	Flavonoids	Flavonoids	Flavonoids	Biosynthesis of other secondary metabolites	Flavone and flavonol biosynthesis	map00944 Flavone and flavonol biosynthesis; map01100 Metabolic pathways; map01110 Biosynthesis of secondary metabolites	0.119035	1.08601	0.6445	0.285108		8.85981e+06	13600000	21900000	10400000	27500000	12100000	9.84623e+06	12400000	17100000	14500000	23400000	25400000
HMDB0039541	POS	6.41	771.235	C34 H42 O20	Typhaneoside	0.000338	0.439111	13.2259	level3	PMDB		HMDB0039541	Phenylpropanoids and polyketides	Flavonoid glycosides	Flavonoids	Flavonoids	Flavonoids				-0.239231	0.847196	0.241307	0.683556		7.42729e+06	5.06135e+06	5.38211e+06	4.82617e+06	4.43418e+06	4.88286e+06	9.80459e+06	3.11491e+06	3.3663e+06	4.05858e+06	3.37075e+06	3.40699e+06
HMDB0127721	NEG	5.798	335.077	C15 H14 O6	Catechin	46.0056	158597	30.3358	level3	mzCloud	C17590	HMDB0127721	Phenylpropanoids and polyketides	Flavans	Flavonoids	Flavonoids	Flavonoids				1.20048	2.29817	0.453741	0.674106		8.30933e+06	5.21811e+06	6.74785e+06	16100000	6.25003e+06	7.32052e+06	31700000	18400000	7.53385e+06	14900000	41200000	1.14755e+06
Reference7759	POS	6.695	323.128	C20 H18 O4	Neobavaisoflavone	-0.0001	-0.310515	47.9103	level3	mzCloud						Flavonoids	Flavonoids				0.580419	1.49528	0.0260126	1.11904	Yes	3.95424e+06	5.05545e+06	4.80651e+06	3.98188e+06	7.40441e+06	7.80379e+06	7.60621e+06	8.14736e+06	6.02402e+06	6.7348e+06	8.53631e+06	12300000
C03870	POS	7.074	595.167	C27 H30 O15	Isoorientin 2''-O-rhamnoside	0.000879	1.48015		level4	KEGG	C03870		Flavonoids	Flavones	Flavonoids	Flavonoids	Flavonoids				-0.767152	0.587576	0.509318	0.64814		3.64741e+06	12200000	1.59554e+06	6.49076e+06	1.26348e+06	1.28259e+06	2.78927e+06	3.77864e+06	1.52759e+06	3.93802e+06	3.01899e+06	489115
C08639	POS	10.977	612.17	C27 H31 O16	Cyanidin 3,5-di-O-glucoside	0.00190358	3.1147		level4	KEGG	C08639		Flavonoids	Anthocyanidins and anthocyanins	Flavonoids	Flavonoids	Flavonoids	Biosynthesis of other secondary metabolites	Anthocyanin biosynthesis	map00942 Anthocyanin biosynthesis	0.156621	1.11467	0.744178	0.208447		5.21208e+06	12300000	13400000	7.05949e+06	18500000	11200000	6.0309e+06	9.49846e+06	11000000	8.93665e+06	23600000	16400000
C09478	POS	7.525	451.158	C22 H26 O10	7,3',5'-Trihydroxy-4'-methoxyflavan 3'-glucoside	-0.0017008	-3.77828		level4	KEGG	C09478		Flavonoids	Flavans	Flavonoids	Flavonoids	Flavonoids				1.10594	2.1524	0.185522	1.16668		962787	287485	2.12505e+06	1.06278e+06	2.51718e+06	1.09644e+06	976115	1.12404e+06	4.33022e+06	1.34048e+06	7.77513e+06	1.78452e+06
C09479	NEG	10.137	327.087	C18 H16 O6	Betagarin	-2.25e-05	-0.0686233		level4	KEGG	C09479		Flavonoids	Flavanones	Flavonoids	Flavonoids	Flavonoids				0.0398873	1.02803	0.723988	0.24509		51400000	105000000	90100000	200000000	54500000	83000000	60700000	132000000	123000000	123000000	63700000	97800000
C10416	NEG	6.962	533.166	C26 H30 O12	Dalpanin	-0.000115	-0.214673		level4	KEGG	C10416		Flavonoids	Isoflavanones	Isoflavonoids	Flavonoids	Flavonoids				0.399318	1.31888	0.302922	0.674887		7.26348e+06	7.17501e+06	7.82635e+06	5.86585e+06	14700000	18300000	8.84456e+06	9.30135e+06	9.79003e+06	9.33434e+06	19000000	24400000
C12667	POS	6.091	627.156	C27 H30 O17	Quercetin 3-O-sophoroside	1.21e-05	0.0193602		level4	KEGG	C12667		Flavonoids	Flavonols	Flavonoids	Flavonoids	Flavonoids	Biosynthesis of other secondary metabolites	Flavone and flavonol biosynthesis	map00944 Flavone and flavonol biosynthesis	-2.73141	0.150579	0.0156385	2.80748	Yes	10200000	18000000	1.09424e+06	7.25214e+06	5.38893e+06	3.5451e+06	1.91572e+06	2.62362e+06	1.67552e+06	436749	146174	52130.1
C14985	POS	10.128	329.101	C18 H16 O6	6-Hydroxy-4',5,7-trimethoxyflavone	-0.000478	-1.45823		level4	KEGG	C14985		Flavonoids	Flavones	Flavonoids	Flavonoids	Flavonoids				0.101998	1.07326	0.57956	0.364019		196000000	400000000	354000000	765000000	217000000	332000000	273000000	520000000	500000000	489000000	255000000	393000000
C16192	POS	7.134	519.114	C24 H22 O13	Malonyl genistin	0.000805	1.5536		level4	KEGG	C16192		Flavonoids	Isoflavones	Isoflavonoids	Flavonoids	Flavonoids	Biosynthesis of other secondary metabolites	Isoflavonoid biosynthesis	map00943 Isoflavonoid biosynthesis	-0.814046	0.568784	0.0144654	1.34607	Yes	10500000	18700000	6.18475e+06	12800000	9.98807e+06	10100000	5.92344e+06	7.61918e+06	8.40034e+06	5.04108e+06	5.97951e+06	5.85023e+06
C16422	POS	7.464	465.139	C22 H24 O11	Hesperetin 7-O-glucoside	7e-05	0.15087		level4	KEGG	C16422		Flavonoids	Flavanones	Flavonoids	Flavonoids	Flavonoids	Biosynthesis of other secondary metabolites	Flavonoid biosynthesis	map00941 Flavonoid biosynthesis	-0.0922332	0.93807	0.321454	0.301139		406000000	402000000	302000000	351000000	311000000	369000000	347000000	327000000	350000000	329000000	325000000	330000000
C17785	POS	11.321	315.086	C17 H14 O6	Scrophulein	-0.000373	-1.18626	89.6778	level2	mzCloud	C17785		PK Polyketides	PK1211 Flavones and Flavonols	PK12 Flavonoids	Polyketides[PK]	Flavonoids				0.335499	1.26181	0.186712	0.737965		51000000	113000000	84800000	135000000	61800000	102000000	87200000	125000000	147000000	97200000	87200000	148000000
HMDB0037438	NEG	6.227	623.164	C27 H30 O14	Kaempferitrin	46.0075	79575.3	66.1513	level2	mzCloud	C16981	HMDB0037438	PK Polyketides	PK1211 Flavones and Flavonols	PK12 Flavonoids	Polyketides[PK]	Flavonoids				-1.43062	0.370971	0.00152561	1.96021	Yes	15800000	15000000	5.22073e+06	14300000	11800000	9.16387e+06	5.57358e+06	4.20439e+06	5.33133e+06	4.29197e+06	3.30382e+06	3.71249e+06
C17834	POS	6.868	609.181	C28 H32 O15	Spinosin	-0.000202	-0.332531	55.4588	level3	PMDB	C17834		PK Polyketides	PK1211 Flavones and Flavonols	PK12 Flavonoids	Polyketides[PK]	Flavonoids				-0.398463	0.758666	0.129879	0.777443		22800000	19500000	10300000	13200000	13400000	12700000	15900000	10600000	13900000	9.31062e+06	7.78173e+06	12200000
C17958	POS	12.19	387.106	C20 H18 O8	Irisflorentin	-0.00163519	-4.23515	36.4689	level3	PMDB	C17958		PK Polyketides	PK1205 Isoflavonoids	PK12 Flavonoids	Polyketides[PK]	Flavonoids				0.654018	1.57354	0.0276031	1.20633	Yes	3.62285e+06	5.62722e+06	9.2033e+06	7.05444e+06	6.99947e+06	4.12437e+06	10300000	8.75784e+06	10600000	10400000	5.54995e+06	12100000
HMDB0037318	NEG	9.862	417.119	C21 H22 O9	Isoliquiritin	0.000283	0.677367	18.5507	level3	PMDB	C16978	HMDB0037318	PK Polyketides	PK1212 Chalcones and dihydrochalcones	PK12 Flavonoids	Polyketides[PK]	Flavonoids				-0.109329	0.927019	0.463332	0.520859		6.49325e+06	8.5495e+06	4.61731e+06	5.60563e+06	8.02832e+06	5.05926e+06	3.54199e+06	7.60275e+06	7.83369e+06	11600000	2.08741e+06	2.91099e+06
C17788	NEG	10.185	345.062	C17 H14 O8	Eupatolitin	0.000177	0.511425		level4	KEGG	C17788		PK Polyketides	PK1211 Flavones and Flavonols	PK12 Flavonoids	Polyketides[PK]	Flavonoids				-0.837231	0.559717	0.303048	0.836694		2.22242e+06	2.43448e+06	8.96685e+06	1.17938e+06	1.26576e+06	7.5947e+06	1.28561e+06	2.29692e+06	6.10917e+06	1.37387e+06	1.22606e+06	953284
C06087	POS	18.31	303.231	C20 H30 O2	Abietic Acid	-0.000582	-1.92595	92.771	level1	PMDB	C06087		Terpenoids	Abietanes	Diterpenoids (C20)	Terpenoids	Terpenoids	Metabolism of terpenoids and polyketides	Diterpenoid biosynthesis	map00904 Diterpenoid biosynthesis; map01100 Metabolic pathways; map01110 Biosynthesis of secondary metabolites	-0.970309	0.510397	0.173	1.01493		37900000	34100000	10600000	57900000	17800000	81400000	32800000	14300000	25100000	15600000	19300000	15200000
C09781	NEG	5.326	387.13	C17 H24 O10	Geniposide	0.000391	1.00808	64.3504	level1	mzCloud	C09781		Terpenoids	Iridoids	Monoterpenoids (C10)	Terpenoids	Terpenoids				0.256841	1.19486	0.784706	0.195066		19200000	23600000	4.24098e+06	15300000	12100000	35700000	21500000	22600000	17300000	25100000	42100000	3.17174e+06
C09782	NEG	5.261	355.103	C16 H20 O9	Gentiopicrin	4.35e-05	0.122181	60.5007	level1	PMDB	C09782		Terpenoids	Secoiridoids	Monoterpenoids (C10)	Terpenoids	Terpenoids	Chemical structure transformation maps	Biosynthesis of alkaloids derived from terpenoid and polyketide	map01066 Biosynthesis of alkaloids derived from terpenoid and polyketide; map01110 Biosynthesis of secondary metabolites	0.260182	1.19763	0.109883	0.662945		240000000	233000000	327000000	252000000	293000000	337000000	268000000	281000000	302000000	394000000	347000000	424000000
HMDB0035921	POS	11.292	471.201	C26 H30 O8	Limonin	-0.000387	-0.822814	85.9126	level1	PMDB	C03514	HMDB0035921	Terpenoids	Limonoids	Triterpenoids (C30)	Terpenoids	Terpenoids				1.1141	2.16459	0.285694	1.0042		455000000	2460000000	4040000000	1990000000	838000000	332000000	999000000	6370000000	1540000000	3000000000	9450000000	545000000
HMDB0036561	NEG	6.474	465.141	C22 H26 O11	Agnuside	0.000299	0.640778	80.7428	level1	PMDB	C09765	HMDB0036561	Terpenoids	Iridoids	Monoterpenoids (C10)	Terpenoids	Terpenoids				0.266284	1.20271	0.305921	0.557839		2.31802e+06	2.29901e+06	3.42003e+06	2.9826e+06	4.64281e+06	4.57677e+06	2.63361e+06	3.59715e+06	3.40831e+06	3.62037e+06	5.59384e+06	5.48859e+06
10_151.11183	POS	10	151.112	C10 H14 O	Perillene	8.96e-05	0.597202	89.9514	level2	PMDB						Terpenoids	Terpenoids				-0.243058	0.844953	0.401198	0.491505		188000000	139000000	387000000	201000000	172000000	196000000	344000000	140000000	117000000	141000000	119000000	223000000
6.369_233.11736	POS	6.369	233.117	C14 H16 O3	Fraxinellone	0.000135	0.581277	82.3655	level2	PMDB						Terpenoids	Terpenoids				-0.0222473	0.984698	0.64878	0.319226		16900000	11100000	11200000	12000000	7.34463e+06	9.65073e+06	19500000	12100000	12900000	13500000	2.99709e+06	6.18439e+06
7.384_371.13109	POS	7.384	371.131	C15 H24 O9	Ajugol	21.9818	63140.3	63.2989	level2	PMDB						Terpenoids	Terpenoids				-0.293016	0.816194	0.161248	0.668128		116000000	107000000	102000000	141000000	149000000	166000000	85300000	99900000	85200000	118000000	74300000	176000000
C16966	POS	17.017	219.174	C15 H22 O	Germacrone	0.000201	0.923071	93.3219	level2	PMDB	C16966					Terpenoids	Terpenoids				0.78932	1.72826	0.151863	1.01895		72600000	39000000	111000000	93100000	58400000	104000000	176000000	62300000	73300000	92100000	123000000	300000000
C17858	NEG	8.583	493.229	C21 H36 O10	Atractyloside A	46.0056	102638	80.9733	level2	PMDB	C17858					Terpenoids	Terpenoids				-0.273684	0.827205	0.301416	0.51779		24000000	19500000	10700000	13700000	12100000	18400000	16700000	14400000	10100000	14900000	11300000	13800000
C17885	POS	8.773	231.138	C15 H18 O2	Atractylenolide I	6.69e-05	0.290518	77.9639	level2	PMDB	C17885					Terpenoids	Terpenoids				1.18965	2.28097	0.0907512	1.50792		1.98933e+06	669472	8.17077e+06	3.16961e+06	2.639e+06	1.08223e+06	12300000	2.19989e+06	5.32895e+06	2.16173e+06	5.3389e+06	13100000
C18369	POS	6.247	135.117	C10 H16 O	D,L-Camphor	0.000203	1.33503	85.4693	level2	mzCloud	C18369		Terpenoids	Cyclic monoterpenes	Monoterpenoids (C10)	Terpenoids	Terpenoids				-0.184807	0.879767	0.320804	0.470932		33800000	25800000	29800000	20500000	32800000	26200000	32000000	17200000	34300000	19700000	18400000	27000000
C20309	POS	5.901	235.169	C15 H22 O2	Artemisinic acid	0.000159	0.677083	87.6813	level2	PMDB	C20309					Terpenoids	Terpenoids				-0.288045	0.819011	0.0514869	0.743946		22900000	23700000	17400000	14800000	21000000	21400000	17000000	15600000	18600000	15000000	16400000	16800000
HMDB0002214	POS	5.398	149.096	C10 H12 O	Cuminaldehyde	0.000207	1.4007	75.0312	level2	mzCloud	C06577	HMDB0002214	Terpenoids	Cyclic monoterpenes	Monoterpenoids (C10)	Terpenoids	Terpenoids	Xenobiotics biodegradation and metabolism	Xylene degradation	map00622 Xylene degradation; map01100 Metabolic pathways; map01120 Microbial metabolism in diverse environments; map01220 Degradation of aromatic compounds	-0.259625	0.835305	0.173561	0.610457		58800000	62700000	36200000	49600000	40800000	41700000	45700000	41800000	43200000	49000000	31900000	30500000
HMDB0004472	POS	12.297	137.133	C10 H18 O	Eucalyptol	-18.0104	-116848	95.1718	level2	mzCloud	C09844	HMDB0004472	Terpenoids	Cyclic monoterpenes	Monoterpenoids (C10)	Terpenoids	Terpenoids	Metabolism of terpenoids and polyketides	Monoterpenoid biosynthesis	map00902 Monoterpenoid biosynthesis; map01110 Biosynthesis of secondary metabolites; map04750 Inflammatory mediator regulation of TRP channels	0.833116	1.78153	0.139282	1.03095		63100000	37500000	66200000	73000000	36400000	59400000	142000000	82900000	27300000	73400000	127000000	146000000
HMDB0004586	NEG	9.613	165.092	C10 H14 O2	Perillic acid	6.89e-05	0.414831	91.1183	level2	mzCloud	C11924	HMDB0004586	Terpenoids	Cyclic monoterpenes	Monoterpenoids (C10)	Terpenoids	Terpenoids	Metabolism of terpenoids and polyketides	Limonene and pinene degradation	map00903 Limonene and pinene degradation	0.120883	1.0874	0.782196	0.145013		2.44573e+06	3.02521e+06	3.93939e+06	2.86414e+06	4.64563e+06	2.78062e+06	2.30326e+06	2.55911e+06	3.58069e+06	3.11913e+06	6.40027e+06	3.46013e+06
HMDB0013687	POS	14.867	219.174	C15 H22 O	(+)-Nootkatone	4.99e-05	0.228805	95.9715	level2	PMDB	C17914	HMDB0013687	Lipids and lipid-like molecules	Sesquiterpenoids	Prenol lipids	Terpenoids	Terpenoids				0.125918	1.0912	0.790255	0.146964		118000000	86600000	128000000	111000000	66600000	60700000	144000000	102000000	137000000	111000000	83900000	44500000
HMDB0033960	POS	5.411	235.169	C15 H22 O2	Curcumenol	0.000135	0.57843	88.3817	level2	PMDB	C16942	HMDB0033960	Lipids and lipid-like molecules	Sesquiterpenoids	Prenol lipids	Terpenoids	Terpenoids				-0.211363	0.863721	0.13821	0.583018		16200000	17600000	12700000	12900000	12300000	12300000	14100000	13200000	13700000	11500000	10700000	9.44051e+06
HMDB0034942	NEG	7.243	373.114	C16 H22 O10	Geniposidic acid	0.00036	0.961861	68.6563	level2	mzCloud	C11673	HMDB0034942	Terpenoids	Iridoids	Monoterpenoids (C10)	Terpenoids	Terpenoids	Metabolism of terpenoids and polyketides	Monoterpenoid biosynthesis	map00902 Monoterpenoid biosynthesis; map01110 Biosynthesis of secondary metabolites	0.262192	1.1993	0.392152	0.472022		2.38983e+06	2.4863e+06	3.55203e+06	2.11698e+06	5.06904e+06	2.67151e+06	2.7985e+06	2.32608e+06	3.61606e+06	2.87834e+06	6.25797e+06	4.05309e+06
HMDB0035830	NEG	7.304	207.066	C11 H14 O5	Genipin	-18.0106	-79663.3	67.6598	level2	mzCloud	C09780	HMDB0035830	Terpenoids	Iridoids	Monoterpenoids (C10)	Terpenoids	Terpenoids				-0.380286	0.768285	0.0898125	0.770052		10000000	8.55812e+06	12000000	8.98086e+06	17300000	9.00124e+06	7.28996e+06	6.8084e+06	9.68225e+06	8.86136e+06	9.24221e+06	8.67572e+06
HMDB0035858	POS	8.266	455.206	C26 H30 O7	Obacunone	6.51e-05	0.143315	81.6582	level2	PMDB	C08775	HMDB0035858	Terpenoids	Limonoids	Triterpenoids (C30)	Terpenoids	Terpenoids				1.59298	3.01673	0.0351672	1.6787	Yes	745082	2.89527e+06	3.11935e+06	879847	885003	1.55296e+06	5.02974e+06	9.24172e+06	2.09858e+06	2.74724e+06	9.86522e+06	1.41859e+06
HMDB0036078	POS	6.162	155.143	C10 H18 O	(-)-Isopulegol	0.000177	1.14979	79.3673	level2	PMDB		HMDB0036078	Lipids and lipid-like molecules	Monoterpenoids	Prenol lipids	Terpenoids	Terpenoids				-0.345722	0.786914	0.233764	0.768074		8.36084e+06	5.6977e+06	5.33443e+06	3.94089e+06	4.66454e+06	5.83621e+06	5.59412e+06	3.20924e+06	7.34049e+06	5.87141e+06	1.54592e+06	3.06375e+06
HMDB0036735	NEG	4.644	325.093	C15 H18 O8	Bilobalide	-3.65e-05	-0.111862	70.1908	level2	PMDB	C07605	HMDB0036735	Terpenoids	Ginkgolides	Diterpenoids (C20)	Terpenoids	Terpenoids				-0.345823	0.786859	0.301968	0.539373		29500000	16900000	23200000	28200000	37300000	51100000	28500000	27300000	20800000	28300000	17000000	24600000
Reference7480	POS	0.872	455.116	C18 H24 O12	Asperulosidic acid	21.9817	50868.6	85.9307	level2	mzCloud						Terpenoids	Terpenoids				0.321309	1.24946	0.235872	0.584043		43500000	71800000	58600000	45700000	48100000	50700000	52500000	91300000	56300000	45100000	54600000	98000000
5.971_509.18756	NEG	5.971	509.188	C21 H34 O14	Rehmannioside C	-1.59e-05	-0.0311416	47.0937	level3	PMDB						Terpenoids	Terpenoids				0.485172	1.39975	0.153186	0.829172		2.50137e+06	2.17164e+06	4.18244e+06	2.82781e+06	4.30762e+06	3.92494e+06	3.04494e+06	3.23759e+06	4.37463e+06	3.26814e+06	6.94104e+06	7.01086e+06
7.845_533.23875	POS	7.845	533.239	C28 H36 O10	Dehydroandrographolidesuccinate	0.000462	0.867185	44.9613	level3	PMDB						Terpenoids	Terpenoids				2.82304	7.07651	0.0200601	2.22285	Yes	914327	4.74781e+06	3.66868e+06	1.32402e+06	1.42768e+06	4.55934e+06	13300000	46500000	3.11696e+06	6.36738e+06	44300000	4.09261e+06
8.116_283.15498	NEG	8.116	283.155	C15 H24 O5	Dihydroartemisinin	-0.000114	-0.402503	33.9863	level3	PMDB						Terpenoids	Terpenoids				-1.55441	0.340467	0.0188984	1.8074	Yes	4.984e+06	15400000	2.09624e+06	6.32549e+06	9.31883e+06	5.03248e+06	2.27346e+06	2.8641e+06	2.28328e+06	1.90538e+06	3.29482e+06	2.07373e+06
8.431_523.21574	POS	8.431	523.216	C26 H34 O11	Bruceine A	-0.00164826	-3.15632	35.7449	level3	PMDB						Terpenoids	Terpenoids				-0.0987747	0.933826	0.564941	0.302739		27200000	17900000	15000000	16900000	20300000	19700000	25300000	24700000	15900000	17800000	12700000	12800000
C01433	POS	5.945	408.187	C17 H26 O10	Loganin	17.0267	43641	50.3312	level3	mzCloud	C01433		Terpenoids	Iridoids	Monoterpenoids (C10)	Terpenoids	Terpenoids	Metabolism of terpenoids and polyketides	Monoterpenoid biosynthesis	map00902 Monoterpenoid biosynthesis; map01062 Biosynthesis of terpenoids and steroids; map01100 Metabolic pathways; map01110 Biosynthesis of secondary metabolites	0.273437	1.20868	0.205749	0.69679		13100000	5.81493e+06	17600000	10100000	12100000	12900000	16400000	12400000	18200000	12800000	13800000	12900000
C08752	NEG	6.576	409.151	C20 H26 O9	Bruceine D	0.000291	0.710358	52.2076	level3	PMDB	C08752		Terpenoids	Dammarenes	Triterpenoids (C30)	Terpenoids	Terpenoids				0.210948	1.15745	0.800351	0.128036		6.27998e+06	8.76868e+06	6.47836e+06	5.70412e+06	4.03402e+06	3.45057e+06	8.13991e+06	13800000	5.17674e+06	6.16509e+06	3.17351e+06	3.7381e+06
C09529	NEG	5.673	337.093	C15 H16 O6	Picrotoxinin	46.0057	157503	12.9334	level3	mzCloud	C09529		Terpenoids	Others	Sesquiterpenoids (C15)	Terpenoids	Terpenoids			map07230 GABA-A receptor agonists/antagonists	0.979426	1.97168	0.00566097	1.56034	Yes	3.92221e+06	2.1561e+06	5.8781e+06	4.39529e+06	3.41407e+06	3.52935e+06	11400000	6.15523e+06	5.2204e+06	5.71912e+06	6.64987e+06	10800000
C09775	POS	7.326	483.15	C22 H26 O12	Catalposide	0.000426	0.883555	49.1529	level3	mzCloud	C09775		Terpenoids	Iridoids	Monoterpenoids (C10)	Terpenoids	Terpenoids				-0.136375	0.909802	0.737478	0.182218		7.35892e+06	2.2618e+06	6.4915e+06	5.38677e+06	5.02117e+06	3.81567e+06	7.55458e+06	4.59543e+06	4.20823e+06	4.30756e+06	2.52637e+06	4.40744e+06
C09959	NEG	8.562	479.156	C23 H28 O11	Paeoniflorin	0.000336	0.699108	47.946	level3	PMDB	C09959					Terpenoids	Terpenoids				0.232739	1.17506	0.355384	0.501372		14600000	17200000	18800000	17100000	36700000	15000000	13700000	18600000	26100000	23600000	32500000	25900000
HMDB0036423	NEG	9.367	391.14	C19 H22 O6	Cynaropicrin	46.006	132911	46.2091	level3	mzCloud	C09385	HMDB0036423	Terpenoids	Guaianolide	Sesquiterpenoids (C15)	Terpenoids	Terpenoids				0.281958	1.21584	0.398396	0.626962		21200000	3.98298e+06	19200000	13600000	13600000	11400000	18300000	9.49841e+06	27300000	17900000	11400000	16700000
HMDB0240267	POS	6.766	402.212	C19 H28 O8	Artesunate	17.0264	44318.9	24.1491	level3	PMDB		HMDB0240267	Lipids and lipid-like molecules	Sesquiterpenoids	Prenol lipids	Terpenoids	Terpenoids				-0.747047	0.595822	0.0797225	1.30615		78000000	81900000	62500000	96900000	113000000	90000000	55700000	46700000	78800000	63400000	10400000	56400000
Reference8249	POS	3.95	424.181	C17 H26 O11	Shanzhiside methyl ester	17.0266	41922.2	21.0729	level3	mzCloud						Terpenoids	Terpenoids				0.407136	1.32605	0.00122652	1.06146	Yes	11600000	10900000	13800000	13100000	11600000	13300000	15800000	16200000	15800000	19600000	13700000	17300000
C01841	POS	16.539	205.195	C15 H24	Pentalenene;	0.000219	1.07388		level4	KEGG	C01841		Terpenoids	Humulenes	Sesquiterpenoids (C15)	Terpenoids	Terpenoids	Metabolism of terpenoids and polyketides	Sesquiterpenoid and triterpenoid biosynthesis	map00909 Sesquiterpenoid and triterpenoid biosynthesis; map00999 Biosynthesis of various secondary metabolites - part 1; map01100 Metabolic pathways; map01130 Biosynthesis of antibiotics	1.34501	2.54031	0.00500571	1.77387	Yes	26700000	17900000	30300000	28700000	14700000	24100000	87500000	48300000	39300000	33600000	110000000	42600000
C02771	NEG	8.787	247.134	C15 H20 O3	1,2-Dihydrosantonin; 1,2-Dihydro-alpha-santonin;	-0.000159	-0.640087		level4	KEGG	C02771		Terpenoids	Eudesmanes	Sesquiterpenoids (C15)	Terpenoids	Terpenoids				1.05641	2.07975	0.160189	1.49286		802603	106124	4.99517e+06	1.85674e+06	1.0465e+06	480794	5.5979e+06	1.01631e+06	2.79793e+06	566089	2.86216e+06	6.47618e+06
C06740	NEG	6.543	649.252	C32 H42 O14	Glucosyl-limonin; Limonin 17-beta-D-glucoside;	0.00155758	2.39532		level4	KEGG	C06740		Terpenoids	Limonoids	Triterpenoids (C30)	Terpenoids	Terpenoids				1.4394	2.71208	0.170103	1.3044		45100000	174000000	150000000	157000000	34400000	22200000	130000000	602000000	201000000	259000000	367000000	20700000
C08749	NEG	11.53	547.218	C28 H36 O11	Bruceantin;	-0.00057	-1.04061		level4	KEGG	C08749		Terpenoids	Dammarenes	Triterpenoids (C30)	Terpenoids	Terpenoids				1.38352	2.60904	0.292929	1.07353		4.99006e+06	32400000	64100000	26500000	9.96802e+06	3.52519e+06	10800000	116000000	18600000	40600000	176000000	6.57979e+06
C08767	POS	12.038	533.239	C28 H36 O10	12alpha-Hydroxyamoorstatin;	0.000585	1.09875		level4	KEGG	C08767		Terpenoids	Others	Triterpenoids (C30)	Terpenoids	Terpenoids				4.55664	23.5334	0.1083	1.93565		90891.7	90206.9	117086	115352	99258.9	121325	141412	2.7908e+06	140268	140010	11500000	163275
C08780	POS	13.5	597.304	C34 H44 O9	Salannin;	-0.00223367	-3.74588		level4	KEGG	C08780		Terpenoids	Limonoids	Triterpenoids (C30)	Terpenoids	Terpenoids				0.584609	1.49963	0.0839612	0.946055		12200000	13300000	18800000	21300000	21100000	13600000	20600000	25200000	13600000	21700000	44500000	24900000
C08871	POS	8.34	618.237	C31 H39 N O10 S	Labriformin;	-0.000232	-0.37631		level4	KEGG	C08871		Terpenoids	Cardanolide	Steroids	Terpenoids	Terpenoids				1.52549	2.87884	0.0522202	1.56221		634202	1.93284e+06	2.60408e+06	477100	956234	948876	2.97715e+06	7.9531e+06	1.65502e+06	1.7034e+06	6.48372e+06	972417
C08878	POS	9.434	569.293	C29 H44 O11	Sarmentoloside; Sarmentologenin 3-O-(6-deoxy-alpha-L-taloside);	-0.00244725	-4.30636		level4	KEGG	C08878		Terpenoids	Cardanolide	Steroids	Terpenoids	Terpenoids				-0.967271	0.511473	0.134575	1.09563		1.85598e+06	3.8356e+06	2.1101e+06	3.56767e+06	11400000	2.59701e+06	1.0326e+06	1.61995e+06	2.26105e+06	3.05676e+06	3.12573e+06	1.87952e+06
C09132	NEG	6.416	523.218	C26 H36 O11	Mascaroside;	-0.000101	-0.193163		level4	KEGG	C09132		Terpenoids	Others	Diterpenoids (C20)	Terpenoids	Terpenoids				0.408215	1.32704	0.207557	0.655416		2.44024e+06	2.86623e+06	2.21554e+06	2.09097e+06	3.10512e+06	3.56239e+06	2.57851e+06	4.24511e+06	2.28055e+06	2.83501e+06	6.28038e+06	3.38536e+06
C09137	POS	17.294	353.268	C21 H36 O4	Montanol;	-0.00022	-0.625605		level4	KEGG	C09137		Terpenoids	Others	Diterpenoids (C20)	Terpenoids	Terpenoids				0.731319	1.66016	0.0537661	1.12633		47400000	87600000	58700000	70200000	85100000	81700000	62800000	100000000	120000000	77900000	196000000	159000000
C09143	POS	15.553	535.267	C30 H40 O7	Pedilstatin; 12-O-2Z,4E-Octadienoyl-4-deoxyphorbol 13-acetate;	0.000578	1.12846		level4	KEGG	C09143		Terpenoids	Tiglianes	Diterpenoids (C20)	Terpenoids	Terpenoids				1.03695	2.05189	0.0266337	1.48115	Yes	1.20559e+06	1.85478e+06	4.30625e+06	4.08641e+06	2.86791e+06	2.44701e+06	2.91059e+06	4.22609e+06	5.10749e+06	4.99171e+06	11900000	5.25109e+06
C09192	POS	19.34	615.386	C36 H54 O8	Synaptolepis factor K1;	-0.00284646	-4.63305		level4	KEGG	C09192		Terpenoids	Daphnanes	Diterpenoids (C20)	Terpenoids	Terpenoids				0.685708	1.60849	0.186926	0.912126		1.67243e+06	3.5584e+06	5.03484e+06	2.61921e+06	5.65638e+06	3.47879e+06	2.46872e+06	6.20107e+06	4.63315e+06	3.03841e+06	8.34139e+06	10700000
C09401	POS	7.131	435.165	C22 H26 O9	Eleganin;	0.000166	0.381335		level4	KEGG	C09401		Terpenoids	Germacrenes	Sesquiterpenoids (C15)	Terpenoids	Terpenoids				-0.221926	0.85742	0.222047	0.58159		10400000	9.67363e+06	7.90202e+06	8.49417e+06	6.74059e+06	7.61641e+06	9.60621e+06	8.75024e+06	8.36544e+06	6.76681e+06	5.02801e+06	5.06541e+06
C09495	POS	7.171	261.112	C15 H16 O4	Linderane;	1.66e-05	0.0637805		level4	KEGG	C09495		Terpenoids	Germacrenes	Sesquiterpenoids (C15)	Terpenoids	Terpenoids				2.52966	5.77437	0.00263277	2.66296	Yes	225626	385789	825711	1.38706e+06	176943	149734	4.37818e+06	3.78526e+06	2.19872e+06	674004	5.18738e+06	1.9707e+06
C09533	NEG	10.928	517.207	C27 H34 O10	Provincialin;	-0.000456	-0.879156		level4	KEGG	C09533		Terpenoids	Germacrenes	Sesquiterpenoids (C15)	Terpenoids	Terpenoids				2.6966	6.48272	0.178263	1.58897		1.97537e+06	13100000	119000000	7.21368e+06	13200000	6.64264e+06	15300000	155000000	6.27001e+06	24000000	823000000	19800000
C09649	POS	16.469	203.18	C15 H22	alpha-Curcumene; l-alpha-Curcumene; (-)-alpha-Curcumene; (R)-1-(1,5-Dimethyl-4-hexenyl)-4-methylbenzene;	0.000263	1.29998		level4	KEGG	C09649		Terpenoids	Others	Sesquiterpenoids (C15)	Terpenoids	Terpenoids				0.167499	1.12311	0.260275	0.519454		38600000	30800000	38700000	53400000	27100000	25000000	43700000	41200000	42000000	39600000	35700000	38000000
C09657	NEG	10.825	263.165	C16 H24 O3	Dehydrojuvabione; (4R)-4-[(1R)-1,5-Dimethyl-3-oxo-4-hexenyl]-1-cyclohexene-1-carboxylic acid methyl ester;	-0.000259	-0.981726		level4	KEGG	C09657		Terpenoids	Bisabolanes	Sesquiterpenoids (C15)	Terpenoids	Terpenoids				0.242345	1.18291	0.661542	0.267679		2.44284e+06	4.59182e+06	1.54243e+06	2.94129e+06	1.33684e+06	1.38243e+06	1.72816e+06	5.54626e+06	1.79362e+06	3.59532e+06	3.01534e+06	1.1632e+06
C09804	POS	6.403	169.123	C10 H16 O2	cis-trans-Nepetalactol; cis-trans-Iridodial lactol; (+)-cis,trans-Nepetalactol; (4aS,7S,7aR)-4,7-Dimethyl-1,4a,5,6,7,7a-hexahydrocyclopenta[c]pyran-1-ol;	0.000218	1.29475		level4	KEGG	C09804		Terpenoids	Iridoids	Monoterpenoids (C10)	Terpenoids	Terpenoids	Metabolism of terpenoids and polyketides	Monoterpenoid biosynthesis	map00902 Monoterpenoid biosynthesis; map01100 Metabolic pathways; map01110 Biosynthesis of secondary metabolites	-0.140999	0.906891	0.314423	0.433721		8.13139e+06	8.58728e+06	6.37966e+06	7.18994e+06	7.75213e+06	8.73696e+06	8.01172e+06	9.34165e+06	7.43206e+06	7.01918e+06	5.09743e+06	5.51992e+06
C09837	NEG	5.545	195.139	C12 H20 O2	(1S,2R,4S)-(-)-Bornyl acetate;	-1.27e-05	-0.0646533		level4	KEGG	C09837		Terpenoids	Cyclic monoterpenes	Monoterpenoids (C10)	Terpenoids	Terpenoids				-0.367702	0.775016	0.0409691	0.864828	Yes	68300000	85300000	49300000	61500000	56400000	49400000	48500000	47300000	46000000	49100000	57200000	38800000
C11893	POS	19.903	273.258	C20 H32	Cembrene; Thunbergen; (+)-Thunbergen; (+)-Cembrene;	9.21e-05	0.338129		level4	KEGG	C11893		Terpenoids	Cembrenes	Diterpenoids (C20)	Terpenoids	Terpenoids	Metabolism of terpenoids and polyketides	Diterpenoid biosynthesis	map00904 Diterpenoid biosynthesis; map01110 Biosynthesis of secondary metabolites	-0.421213	0.746796	0.172247	1.05062		15900000	6.19114e+06	10400000	13600000	6.37472e+06	11600000	8.94603e+06	2.27775e+06	3.47048e+06	4.75471e+06	3.81718e+06	24600000
C19867	POS	10.914	491.227	C26 H34 O9	beta-D-Glucosyl crocetin;	-0.000105	-0.214472		level4	KEGG	C19867		Terpenoids	Apocarotenoids	Carotenoids and apocarotenoids	Terpenoids	Terpenoids	Biosynthesis of other secondary metabolites	Biosynthesis of various secondary metabolites - part 1	map00999 Biosynthesis of various secondary metabolites - part 1; map01110 Biosynthesis of secondary metabolites	2.85715	7.2458	0.161948	1.65375		60859.2	500019	3.78649e+06	319795	404523	234304	611613	5.40016e+06	197909	976814	30500000	768364
C19986	POS	9.629	713.34	C35 H52 O15	Convalloside;	0.00216798	3.04351		level4	KEGG	C19986		Terpenoids	Cardanolide	Steroids	Terpenoids	Terpenoids				0.0379192	1.02663	0.74219	0.105925		236000000	329000000	178000000	181000000	202000000	226000000	249000000	259000000	170000000	217000000	262000000	233000000
C21795	POS	5.392	151.148	C11 H18	(3E)-4,8-Dimethylnona-1,3,7-triene;	0.000219	1.45715		level4	KEGG	C21795		Lipids and lipid-like molecules	Monoterpenoids	Prenol lipids	Terpenoids	Terpenoids				-0.220992	0.857975	0.308037	0.512307		6.74835e+06	7.19011e+06	4.08461e+06	5.36885e+06	4.18933e+06	4.84828e+06	5.90594e+06	4.8568e+06	5.09863e+06	5.55754e+06	3.2671e+06	3.13771e+06
7.458_209.08108	POS	7.458	209.081	C11 H12 O4	Methyl 4-hydroxy-3-methoxycinnamate	0.000247	1.18687	66.3268	level2	PMDB						Phenols and derivatives	Phenolic acids				0.295362	1.22719	0.616647	0.462677		5.47314e+06	7.11038e+06	483572	8.44825e+06	690981	2.77573e+06	6.14903e+06	10400000	864474	6.34073e+06	5.73214e+06	1.15232e+06
HMDB0002182	POS	1.21	168.102	C9 H13 N O2	Phenylephrine	0.000179	1.07423	94.4899	level2	mzCloud	C07441	HMDB0002182	Benzenoids	1-hydroxy-4-unsubstituted benzenoids	Phenols	Phenols and derivatives	Phenolic acids				0.0249216	1.01742	0.901602	0.0589799		146000000	155000000	154000000	172000000	169000000	158000000	142000000	131000000	159000000	171000000	163000000	205000000
HMDB0013674	POS	1.78	127.039	C6 H6 O3	Pyrogallol	0.000196	1.55606	76.7052	level2	mzCloud	C01108	HMDB0013674	Benzenoids	Benzenetriols and derivatives	Phenols	Phenols and derivatives	Phenolic acids	Xenobiotics biodegradation and metabolism	Aminobenzoate degradation	map00627 Aminobenzoate degradation; map01120 Microbial metabolism in diverse environments; map07216 Catecholamine transferase inhibitors	-0.0221201	0.984784	0.514066	0.425076		38800000	41400000	35300000	40800000	41800000	32100000	17700000	90000000	35100000	33600000	29600000	20700000
HMDB0013675	POS	1.216	127.039	C6 H6 O3	Phloroglucinol	0.000153	1.21762	94.8854	level2	mzCloud	C02183	HMDB0013675	Benzenoids	Benzenetriols and derivatives	Phenols	Phenols and derivatives	Phenolic acids	Xenobiotics biodegradation and metabolism	Aminobenzoate degradation	map00627 Aminobenzoate degradation; map01120 Microbial metabolism in diverse environments	-0.178351	0.883713	0.497606	0.355637		192000000	421000000	377000000	255000000	379000000	289000000	156000000	305000000	273000000	275000000	312000000	370000000
HMDB0014979	POS	14.426	302.175	C18 H23 N O3	Dobutamine	-0.000321	-1.06624	62.4224	level2	mzCloud	C06967	HMDB0014979	Benzenoids	Benzenediols	Phenols	Phenols and derivatives	Phenolic acids				-0.259848	0.835176	0.450103	0.535229		53700000	96700000	83600000	95900000	37300000	41400000	76200000	63400000	96700000	48900000	15400000	40800000
1.217_169.04977	POS	1.217	169.05	C8 H8 O4	4-Methoxysalicylic acid	0.000181	1.0788	56.0985	level3	PMDB						Phenols and derivatives	Phenolic acids				-0.19972	0.870719	0.584033	0.320069		5.68269e+06	15500000	12200000	8.18962e+06	15200000	9.45542e+06	6.31148e+06	11200000	8.61968e+06	8.0679e+06	9.43219e+06	14100000
4.95_447.15105	NEG	4.95	447.151	C19 H28 O12	Orcinol gentiobioside	0.000248	0.554275	24.4795	level3	PMDB						Phenols and derivatives	Phenolic acids				-0.513982	0.700287	0.21064	0.762191		8.85949e+06	12000000	30700000	19900000	15500000	10700000	18200000	6.13141e+06	11500000	9.8698e+06	9.385e+06	13200000
4.957_329.08787	NEG	4.957	329.088	C13 H16 O7	Helicid	46.0055	161940	56.2972	level3	PMDB						Phenols and derivatives	Phenolic acids				-1.17507	0.442863	0.00549197	1.77	Yes	15500000	27500000	13500000	23400000	13400000	17800000	10900000	6.60078e+06	8.6115e+06	12400000	3.18232e+06	7.42647e+06
5.264_459.11452	NEG	5.264	459.115	C19 H24 O13	Parishin E	0.000105	0.228445	36.1346	level3	PMDB						Phenols and derivatives	Phenolic acids				0.167331	1.12298	0.579332	0.29393		9.37088e+06	10800000	11800000	12200000	21700000	13700000	8.70349e+06	14300000	16200000	15100000	23800000	11200000
6.026_461.16675	NEG	6.026	461.167	C20 H30 O12	Forsythoside E	0.000299	0.646027	32.2314	level3	PMDB						Phenols and derivatives	Phenolic acids				0.506929	1.42102	0.373913	0.548561		2.04792e+06	1.98016e+06	1.95479e+06	2.16539e+06	2.08264e+06	1.41163e+06	1.74803e+06	1.69617e+06	3.40354e+06	2.05692e+06	6.1412e+06	1.49844e+06
C05153	POS	6.769	345.097	C18 H16 O7	Usnic acid	-0.000137	-0.397269	29.9805	level3	PMDB	C05153					Phenols and derivatives	Phenolic acids				0.570444	1.48498	0.141313	0.937031		4.60366e+06	1.96771e+06	4.7755e+06	2.31668e+06	2.207e+06	3.15591e+06	7.07499e+06	3.07166e+06	5.97481e+06	3.23006e+06	2.58374e+06	6.31865e+06
HMDB0060525	NEG	15.817	529.302	C28 H42 N4 O6	Kukoamine B	-0.00152249	-2.87094	42.7966	level3	PMDB	C17616	HMDB0060525	Benzenoids	Benzenediols	Phenols	Phenols and derivatives	Phenolic acids				-0.0462422	0.968456	0.651821	0.414498		862015	4.85243e+06	849352	3.07315e+06	1.43876e+06	1.77863e+06	856215	6.78811e+06	1.11369e+06	2.02126e+06	500671	1.16891e+06
C02717	NEG	7.201	312.124	C18 H19 N O4	N-Feruloyltyramine; trans-N-Feruloyltyramine;	1.15e-05	0.0366909		level4	KEGG	C02717		Benzenoids	Methoxyphenols	Phenols	Phenols and derivatives	Phenolic acids				-0.936631	0.522452	0.122691	1.48924		35800000	87800000	15300000	25400000	44400000	35400000	10900000	26700000	18700000	56700000	1.63098e+06	13000000
HMDB0000563	NEG	7.304	165.056	C9 H10 O3	L-(-)-3-Phenyllactic acid	8.33e-05	0.501861	96.7368	level2	mzCloud		HMDB0000563	Phenylpropanoids and polyketides		Phenylpropanoic acids	Phenylpropanoic acids	Phenolic acids				-0.385483	0.765523	0.0709279	0.799972		11700000	10000000	13800000	10400000	19300000	10500000	8.04951e+06	7.86898e+06	11300000	10100000	10600000	10100000
10.999_261.11196	POS	10.999	261.112	C15 H16 O4	Isomeranzin	-0.000183	-0.702625	89.8899	level1	PMDB						Phenylpropanoids	Phenolic acids				0.327	1.2544	0.183377	0.627275		14300000	14100000	10400000	11700000	9.06455e+06	8.63107e+06	16500000	12300000	17100000	10300000	19400000	9.70112e+06
7.204_519.18720	NEG	7.204	519.187	C26 H32 O11	Pinoresinol 4-O-glucoside	6.52e-05	0.125353	90.4854	level1	PMDB						Phenylpropanoids	Phenolic acids				0.532659	1.44659	0.113776	0.903277		9.02046e+06	10400000	10000000	6.70862e+06	14000000	16900000	12000000	13900000	12100000	10600000	20600000	27600000
C01533	POS	4.804	390.176	C17 H24 O9	Eleutheroside B/Syringin	17.0264	45752.5	87.9764	level1	PMDB	C01533		Phenylpropanoids	Sinapate derivatives	Monolignols	Phenylpropanoids	Phenolic acids	Biosynthesis of other secondary metabolites	Phenylpropanoid biosynthesis	map00940 Phenylpropanoid biosynthesis	-0.335726	0.792385	0.514453	0.416749		28000000	25100000	16100000	25400000	16700000	6.96072e+06	15400000	14500000	11900000	21800000	13900000	16200000
HMDB0013682	POS	4.379	360.165	C16 H22 O8	Coniferin	17.0264	49765.5	89.2532	level1	PMDB	C00761	HMDB0013682	Phenylpropanoids	Coniferyl alcohol derivatives	Monolignols	Phenylpropanoids	Phenolic acids	Biosynthesis of other secondary metabolites	Phenylpropanoid biosynthesis	map00940 Phenylpropanoid biosynthesis	0.313551	1.24276	0.147604	0.760507		48100000	78600000	37100000	46500000	75500000	99300000	68100000	80100000	78800000	73400000	97100000	81100000
6.204_191.07054	POS	6.204	191.071	C11 H10 O3	7-Methoxy-4-methylcoumarin	0.000274	1.44291	83.4018	level2	PMDB						Phenylpropanoids	Phenolic acids				0.271388	1.20697	0.138826	0.625953		17700000	15900000	11000000	17000000	18500000	19300000	21200000	21500000	13100000	21000000	20600000	22500000
HMDB0000954	POS	5.227	177.055	C10 H10 O4	Ferulic acid	0.000262	1.34976	96.5585	level2	mzCloud	C01494	HMDB0000954	Phenylpropanoids	Coniferyl alcohol derivatives	Monolignols	Phenylpropanoids	Phenolic acids	Biosynthesis of other secondary metabolites	Phenylpropanoid biosynthesis	map00940 Phenylpropanoid biosynthesis; map01061 Biosynthesis of phenylpropanoids; map01100 Metabolic pathways; map01110 Biosynthesis of secondary metabolites	0.243363	1.18375	0.135798	0.614952		349000000	356000000	314000000	239000000	362000000	426000000	317000000	372000000	354000000	420000000	460000000	500000000
HMDB0002035	POS	3.772	147.044	C9 H8 O3	4-Coumaric acid	0.000197	1.19847	93.3338	level2	mzCloud	C00811	HMDB0002035	Phenylpropanoids	Paracoumaryl alcohol derivatives	Monolignols	Phenylpropanoids	Phenolic acids	Metabolism of cofactors and vitamins	Ubiquinone and other terpenoid-quinone biosynthesis	map00130 Ubiquinone and other terpenoid-quinone biosynthesis; map00350 Tyrosine metabolism; map00940 Phenylpropanoid biosynthesis; map00950 Isoquinoline alkaloid biosynthesis; map00998 Biosynthesis of various secondary metabolites - part 2; map01061 Biosynthesis of phenylpropanoids; map01100 Metabolic pathways; map01110 Biosynthesis of secondary metabolites; map01220 Degradation of aromatic compo…	1.22615	2.33941	0.00706734	1.90159	Yes	171000000	53400000	250000000	74900000	84300000	120000000	257000000	212000000	304000000	400000000	357000000	233000000
HMDB0002641	POS	0.934	182.081	C9 H8 O3	2-Hydroxycinnamic acid	4.91e-05	0.299343	91.6959	level2	mzCloud	C01772	HMDB0002641	Phenylpropanoids	Others	Monolignols	Phenylpropanoids	Phenolic acids	Amino acid metabolism	Phenylalanine metabolism	map00360 Phenylalanine metabolism; map00940 Phenylpropanoid biosynthesis; map01100 Metabolic pathways; map01110 Biosynthesis of secondary metabolites; map01120 Microbial metabolism in diverse environments	-0.339228	0.790464	0.247538	0.758679		87200000	77400000	67400000	70000000	46100000	51500000	54600000	62100000	65100000	82300000	16200000	35700000
HMDB0003164	POS	5.776	337.092	C16 H18 O9	Chlorogenic acid	-18.0107	-50864	83.2759	level2	mzCloud	C00852	HMDB0003164	Phenylpropanoids	Caffeate derivatives	Monolignols	Phenylpropanoids	Phenolic acids	Biosynthesis of other secondary metabolites	Phenylpropanoid biosynthesis	map00940 Phenylpropanoid biosynthesis; map00941 Flavonoid biosynthesis; map00945 Stilbenoid, diarylheptanoid and gingerol biosynthesis; map01110 Biosynthesis of secondary metabolites	1.25884	2.39304	0.448584	0.693142		3.1002e+06	2.03732e+06	2.52671e+06	5.79778e+06	2.16568e+06	2.95825e+06	12900000	7.09731e+06	3.04865e+06	5.64007e+06	15400000	391460
HMDB0003441	POS	4.818	133.065	C9 H8 O	trans-Cinnamaldehyde	0.000149	1.13145	90.3671	level2	mzCloud	C00903	HMDB0003441	Phenylpropanoids	Others	Monolignols	Phenylpropanoids	Phenolic acids	Biosynthesis of other secondary metabolites	Phenylpropanoid biosynthesis	map00940 Phenylpropanoid biosynthesis; map01060 Biosynthesis of plant secondary metabolites; map01100 Metabolic pathways; map01110 Biosynthesis of secondary metabolites; map04750 Inflammatory mediator regulation of TRP channels	-0.14673	0.903296	0.404848	0.363301		29300000	24500000	19400000	26400000	20300000	16900000	26100000	17100000	17600000	24800000	18700000	19300000
HMDB0005809	NEG	8.633	163.077	C10 H12 O2	Eugenol	0.000145	0.880674	93.0313	level2	mzCloud	C10453	HMDB0005809	Phenylpropanoids	Others	Monolignols	Phenylpropanoids	Phenolic acids	Biosynthesis of other secondary metabolites	Phenylpropanoid biosynthesis	map00940 Phenylpropanoid biosynthesis	1.65576	3.15089	0.0131387	2.00335	Yes	779937	357695	1.93946e+06	2.94342e+06	1.1508e+06	1.47992e+06	8.16621e+06	7.10401e+06	3.64664e+06	1.48898e+06	2.7578e+06	4.09546e+06
HMDB0032616	POS	5.378	207.066	C11 H12 O5	Sinapinic acid	0.000276	1.23151	93.103	level2	mzCloud	C00482	HMDB0032616	Phenylpropanoids	Sinapate derivatives	Monolignols	Phenylpropanoids	Phenolic acids	Biosynthesis of other secondary metabolites	Phenylpropanoid biosynthesis	map00940 Phenylpropanoid biosynthesis; map01061 Biosynthesis of phenylpropanoids; map01100 Metabolic pathways; map01110 Biosynthesis of secondary metabolites	-0.271595	0.828403	0.875722	0.261599		411000000	414000000	14700000	357000000	21900000	45900000	188000000	358000000	29700000	331000000	137000000	3.91754e+06
HMDB0141782	POS	7.358	179.071	C10 H10 O3	Ferulaldehyde	0.000257	1.44314	91.8396	level2	PMDB	C02666	HMDB0141782	Phenylpropanoids	Coniferyl alcohol derivatives	Monolignols	Phenylpropanoids	Phenolic acids	Biosynthesis of other secondary metabolites	Phenylpropanoid biosynthesis	map00940 Phenylpropanoid biosynthesis; map01061 Biosynthesis of phenylpropanoids; map01100 Metabolic pathways; map01110 Biosynthesis of secondary metabolites	0.394528	1.31451	0.1039	0.89181		13300000	9.27182e+06	11500000	27500000	14700000	12800000	16600000	15500000	15900000	25000000	23500000	20700000
C09919	NEG	5.532	327.072	C14 H16 O9	Bengenin	8.16e-05	0.248575	33.7605	level3	PMDB	C09919					Phenylpropanoids	Phenolic acids				-0.162688	0.893359	0.3146	0.411431		59500000	76200000	66800000	50200000	88300000	69000000	61700000	58500000	62600000	51000000	54300000	78200000
C01175	NEG	5.395	385.114	C17 H22 O10	1-O-Sinapoyl-beta-D-glucose; 1-O-Sinapoyl beta-D-glucoside;	4.58e-05	0.118662		level4	KEGG	C01175		Phenylpropanoids	Sinapate derivatives	Monolignols	Phenylpropanoids	Phenolic acids	Biosynthesis of other secondary metabolites	Phenylpropanoid biosynthesis	map00940 Phenylpropanoid biosynthesis	-0.252913	0.8392	0.931329	0.170554		515000000	508000000	19100000	424000000	30300000	58900000	229000000	422000000	38800000	385000000	224000000	7.26648e+06
C02947	NEG	6.656	319.082	C16 H16 O7	4-Coumaroylshikimate; trans-5-O-(4-Coumaroyl)shikimate;	9.27e-05	0.289494		level4	KEGG	C02947		Phenylpropanoids	Paracoumaryl alcohol derivatives	Monolignols	Phenylpropanoids	Phenolic acids	Biosynthesis of other secondary metabolites	Phenylpropanoid biosynthesis	map00940 Phenylpropanoid biosynthesis; map00941 Flavonoid biosynthesis; map00945 Stilbenoid, diarylheptanoid and gingerol biosynthesis; map01100 Metabolic pathways; map01110 Biosynthesis of secondary metabolites	1.51571	2.8594	0.0326141	1.68421	Yes	3.73916e+06	4.16342e+06	13500000	11300000	8.24594e+06	8.83625e+06	22300000	11300000	12700000	7.51765e+06	45200000	43300000
C05855	POS	7.381	313.128	C15 H20 O7	4-Hydroxycinnamyl alcohol 4-D-glucoside; p-Coumaryl alcohol 4-O-glucoside;	-5.36e-05	-0.171758		level4	KEGG	C05855		Phenylpropanoids	Paracoumaryl alcohol derivatives	Monolignols	Phenylpropanoids	Phenolic acids	Biosynthesis of other secondary metabolites	Phenylpropanoid biosynthesis	map00940 Phenylpropanoid biosynthesis	-0.240015	0.846737	0.219596	0.569495		61700000	50300000	53000000	68900000	73700000	79900000	51500000	50000000	45100000	61600000	34800000	84900000
HMDB0000955	POS	7.249	177.055	C10 H10 O4	Isoferulic acid	0.000262	1.35263	71.8289	level2	mzCloud	C10470	HMDB0000955	Phenylpropanoids and polyketides	Hydroxycinnamic acids and derivatives	Cinnamic acids and derivatives	Polyketides[PK]	Phenolic acids				0.0250078	1.01749	0.916607	0.0358705		63600000	72300000	58500000	43800000	51800000	54000000	49400000	48600000	48400000	56700000	78700000	68300000
HMDB0001713	NEG	4.647	163.04	C9 H8 O3	3-Coumaric acid	0.000109	0.66433	93.422	level2	mzCloud	C12621	HMDB0001713	Phenylpropanoids and polyketides	Hydroxycinnamic acids and derivatives	Cinnamic acids and derivatives	Polyketides[PK]	Phenolic acids	Amino acid metabolism	Phenylalanine metabolism	map00360 Phenylalanine metabolism; map01100 Metabolic pathways; map01120 Microbial metabolism in diverse environments; map01220 Degradation of aromatic compounds	-0.118247	0.921306	0.855969	0.0660948		10300000	6.38416e+06	7.86052e+06	9.44571e+06	11200000	18800000	9.8287e+06	10800000	11600000	9.39913e+06	7.64801e+06	9.76481e+06
HMDB0002040	POS	4.809	161.06	C10 H10 O3	4-Methoxycinnamic acid	-18.0104	-101146	87.029	level2	mzCloud		HMDB0002040	Phenylpropanoids and polyketides	Cinnamic acids	Cinnamic acids and derivatives	Polyketides[PK]	Phenolic acids				-0.227927	0.853861	0.421043	0.402086		38100000	21100000	23400000	35400000	23800000	16200000	24300000	22000000	17000000	30400000	20700000	20400000
HMDB0031736	POS	6.333	217.159	C15 H20 O	Hexylcinnamaldehyde	0.000274	1.26871	70.0785	level2	PMDB		HMDB0031736	Phenylpropanoids and polyketides		Cinnamaldehydes	Polyketides[PK]	Phenolic acids				-0.224263	0.856032	0.301686	0.587485		12600000	16300000	9.25126e+06	10100000	12300000	11900000	13900000	14100000	10900000	5.09898e+06	10000000	8.06845e+06
HMDB0033833	POS	4.386	163.076	C10 H10 O2	Methyl cinnamate	0.000143	0.884879	86.6883	level2	mzCloud	C06358	HMDB0033833	Phenylpropanoids and polyketides	Cinnamic acid esters	Cinnamic acids and derivatives	Polyketides[PK]	Phenolic acids				0.294137	1.22615	0.138129	0.711664		120000000	194000000	164000000	117000000	211000000	257000000	195000000	212000000	208000000	199000000	284000000	203000000
HMDB0003572	POS	9.073	383.076	C18 H16 O8	Rosmarinic acid	21.9838	61051.8	54.7642	level3	mzCloud	C01850	HMDB0003572	Phenylpropanoids and polyketides	Hydroxycinnamic acids and derivatives	Cinnamic acids and derivatives	Polyketides[PK]	Phenolic acids	Amino acid metabolism	Tyrosine metabolism	map00350 Tyrosine metabolism; map01100 Metabolic pathways	-0.0202602	0.986055	0.98541	0.000905		343000000	436000000	583000000	349000000	760000000	511000000	350000000	383000000	498000000	444000000	537000000	728000000
HMDB0030558	NEG	5.697	611.164	C27 H32 O16	Safflomin A	0.00224354	3.66489	58.5123	level3	PMDB		HMDB0030558	Phenylpropanoids and polyketides	Hydroxycinnamic acids and derivatives	Cinnamic acids and derivatives	Polyketides[PK]	Phenolic acids				-1.64671	0.319368	0.923045	0.177388		227991	35200000	1.35099e+06	1.27385e+06	3.77666e+06	848987	531088	6.07813e+06	2.03042e+06	1.20023e+06	2.04171e+06	1.73996e+06
C06360	NEG	11.748	189.092	C12 H14 O2	Propyl cinnamate; 3-Phenylpropenoic acid propyl ester;	1.58e-05	0.0832469		level4	KEGG	C06360		Phenylpropanoids and polyketides	Cinnamic acid esters	Cinnamic acids and derivatives	Polyketides[PK]	Phenolic acids				1.10758	2.15483	0.205605	1.09357		5.92482e+06	2.40173e+06	11800000	5.97628e+06	3.8541e+06	3.42962e+06	22500000	6.07658e+06	25600000	5.6517e+06	2.4104e+06	9.67221e+06
C10483	POS	4.403	297.06	C13 H12 O8	Phaseolic acid;	-0.000273	-0.921603		level4	KEGG	C10483		Phenylpropanoids and polyketides	Hydroxycinnamic acids and derivatives	Cinnamic acids and derivatives	Polyketides[PK]	Phenolic acids				-0.136434	0.909765	0.668617	0.196019		308000000	592000000	595000000	816000000	568000000	550000000	476000000	433000000	520000000	584000000	509000000	597000000
C10497	NEG	4.882	263.14	C14 H20 N2 O3	Feruloylputrescine; Subaphyllin;	-0.000237	-0.897762		level4	KEGG	C10497		Phenylpropanoids and polyketides	Hydroxycinnamic acids and derivatives	Cinnamic acids and derivatives	Polyketides[PK]	Phenolic acids	Amino acid metabolism	Arginine and proline metabolism	map00330 Arginine and proline metabolism; map01100 Metabolic pathways	0.313671	1.24287	0.485938	0.37247		6.72777e+06	6.93112e+06	9.31781e+06	5.1027e+06	8.74322e+06	4.24458e+06	9.34951e+06	10300000	5.2767e+06	6.68881e+06	15200000	4.31195e+06
C08315	POS	15.403	279.231	C18 H30 O2	a-Eleostearic acid	-0.000695	-2.49718	94.7921	level2	mzCloud	C08315		FA Fatty acyls	FA0103 Unsaturated fatty acids	FA01 Fatty Acids and Conjugates	Fatty acyls[FA]	Lipids				0.694808	1.61867	0.0232639	1.24297	Yes	94100000	76000000	173000000	155000000	91200000	77600000	164000000	253000000	128000000	170000000	234000000	130000000
HMDB0000355	NEG	1.414	161.046	C6 H10 O5	3-Hydroxy-3-methylglutaric acid	0.00012	0.737866	93.9867	level2	mzCloud	C03761	HMDB0000355	Lipids and lipid-like molecules	Fatty acids and conjugates	Fatty Acyls	Fatty acyls[FA]	Lipids				-0.796582	0.575712	0.0434507	1.38993	Yes	159000000	260000000	199000000	205000000	105000000	143000000	161000000	66000000	65900000	200000000	42800000	80400000
HMDB0000623	NEG	8.005	229.144	C12 H22 O4	Dodecanedioic acid	-0.000134	-0.584038	87.4925	level2	mzCloud	C02678	HMDB0000623	FA Fatty acyls	FA0117 Dicarboxylic acids	FA01 Fatty Acids and Conjugates	Fatty acyls[FA]	Lipids				-0.164435	0.892278	0.591084	0.380912		18600000	13000000	6.53691e+06	13600000	5.61938e+06	7.83236e+06	8.12577e+06	12400000	8.54249e+06	20100000	3.27514e+06	5.75871e+06
HMDB0000634	NEG	1.208	129.019	C5 H6 O4	Citraconic acid	4.05e-06	0.0311376	76.4465	level2	mzCloud	C02226	HMDB0000634	Lipids and lipid-like molecules	Fatty acids and conjugates	Fatty Acyls	Fatty acyls[FA]	Lipids	Amino acid metabolism	Valine, leucine and isoleucine biosynthesis	map00290 Valine, leucine and isoleucine biosynthesis; map00660 C5-Branched dibasic acid metabolism; map01100 Metabolic pathways; map01210 2-Oxocarboxylic acid metabolism	0.247089	1.18681	0.211818	0.593442		8.32774e+06	8.74127e+06	4.41572e+06	6.65984e+06	4.67251e+06	6.99462e+06	7.37307e+06	7.56327e+06	9.23528e+06	5.6485e+06	9.64565e+06	7.78315e+06
HMDB0000933	POS	7.895	229.144	C12 H20 O4	Traumatic acid	0.000145	0.63427	76.9257	level2	PMDB	C16308	HMDB0000933	Lipids and lipid-like molecules	Fatty acids and conjugates	Fatty Acyls	Fatty acyls[FA]	Lipids	Lipid metabolism	alpha-Linolenic acid metabolism	map00592 alpha-Linolenic acid metabolism; map01110 Biosynthesis of secondary metabolites	-0.707659	0.612313	0.153623	1.30743		11800000	9.88291e+06	3.87701e+06	7.86172e+06	4.46051e+06	5.30477e+06	5.70105e+06	3.79509e+06	4.56302e+06	10200000	449992	1.6629e+06
HMDB0002092	NEG	1.305	129.019	C5 H6 O4	Itaconic acid	0.000138	1.06434	85.8122	level2	mzCloud	C00490	HMDB0002092	Lipids and lipid-like molecules	Fatty acids and conjugates	Fatty Acyls	Fatty acyls[FA]	Lipids	Carbohydrate metabolism	C5-Branched dibasic acid metabolism	map00660 C5-Branched dibasic acid metabolism; map01100 Metabolic pathways	-0.162238	0.893638	0.665008	0.241472		9.91377e+06	17900000	6.21628e+06	7.95866e+06	8.74735e+06	9.66429e+06	8.03411e+06	6.31857e+06	10200000	7.67211e+06	11300000	10400000
HMDB0004705	NEG	17.502	295.228	C18 H34 O4	(+/-)12(13)-DiHOME	-18.0106	-57313.7	85.6306	level2	mzCloud	C14829	HMDB0004705	FA Fatty acyls	FA0105 Hydroxy fatty acids	FA01 Fatty Acids and Conjugates	Fatty acyls[FA]	Lipids	Lipid metabolism	Linoleic acid metabolism	map00591 Linoleic acid metabolism	-0.670687	0.628208	0.41643	0.602504		2.61934e+06	2.5827e+06	17000000	3.07765e+06	7.64362e+06	5.53309e+06	5.7169e+06	2.56679e+06	5.02752e+06	2.90946e+06	1.62635e+06	6.3271e+06
HMDB0006294	NEG	18.501	271.228	C16 H32 O3	16-Hydroxyhexadecanoic acid	-0.000241	-0.885098	92.6929	level2	mzCloud	C18218	HMDB0006294	Lipids and lipid-like molecules	Fatty acids and conjugates	Fatty Acyls	Fatty acyls[FA]	Lipids	Lipid metabolism	Cutin, suberine and wax biosynthesis	map00073 Cutin, suberine and wax biosynthesis; map01100 Metabolic pathways	-0.328495	0.796367	0.297669	0.671241		39900000	82900000	39700000	39600000	30800000	33100000	26800000	48500000	25100000	66300000	17800000	27400000
HMDB0035919	NEG	9.983	327.218	C18 H32 O5	Corchorifatty acid F	3.45e-05	0.105104	91.4857	level2	mzCloud		HMDB0035919	Lipids and lipid-like molecules	Lineolic acids and derivatives	Fatty Acyls	Fatty acyls[FA]	Lipids				0.584786	1.49982	0.171114	0.814238		24200000	27900000	27300000	26300000	26800000	22500000	21000000	47000000	22900000	25700000	64500000	51400000
HMDB0000622	NEG	0.875	131.035	C5 H8 O4	Ethylmalonic acid	3.69e-05	0.279504	31.8291	level3	mzCloud		HMDB0000622	Lipids and lipid-like molecules	Fatty acids and conjugates	Fatty Acyls	Fatty acyls[FA]	Lipids				-0.385287	0.765627	0.0605426	0.905683		58900000	50900000	46500000	53500000	38400000	47500000	46300000	36900000	32100000	50900000	37500000	22600000
HMDB0004666	POS	20.423	379.284	C23 H38 O4	2-Arachidonoyl glycerol	-0.000317	-0.838956	42.2066	level3	mzCloud	C13856	HMDB0004666	FA Fatty acyls	Null	FA10 Fatty ethers	Fatty acyls[FA]	Lipids			map04080 Neuroactive ligand-receptor interaction; map04714 Thermogenesis; map04723 Retrograde endocannabinoid signaling	-0.515074	0.699757	0.223515	1.10321		5.66423e+06	7.17694e+06	4.18079e+06	8.69477e+06	3.13969e+06	2.65913e+06	4.29057e+06	2.79398e+06	6.24267e+06	7.2858e+06	463051	977159
HMDB0005049	POS	13.929	308.222	C18 H31 N O4	10-Nitrolinoleate	-18.0106	-55378.9	54.5331	level3	mzCloud	C13800	HMDB0005049	FA Fatty acyls	FA0112 Nitro fatty acids	FA01 Fatty Acids and Conjugates	Fatty acyls[FA]	Lipids				0.250488	1.18961	0.112161	1.96453		348013	710154	1.84896e+06	638080	1.32043e+06	1.94997e+06	285086	23633.9	7.455e+06	148926	23743.7	171517
HMDB0031048	POS	18.136	331.224	C19 H34 O4	Avocadyne 1-acetate	-18.0107	-55205.8	55.0452	level3	mzCloud		HMDB0031048	Lipids and lipid-like molecules	Fatty alcohols	Fatty Acyls	Fatty acyls[FA]	Lipids				0.897462	1.86279	0.00618083	1.50159	Yes	10500000	8.41903e+06	19400000	20000000	14800000	12000000	22500000	44500000	21800000	21400000	25500000	22900000
C02147	NEG	0.885	207.051	C8 H16 O2 S2	Dihydrolipoate; Dihydrolipoic acid; Dihydrothioctic acid;	-0.0010179	-4.89235		level4	KEGG	C02147		Lipids and lipid-like molecules	Fatty acids and conjugates	Fatty Acyls	Fatty acyls[FA]	Lipids	Metabolism of cofactors and vitamins	Lipoic acid metabolism	map00785 Lipoic acid metabolism; map01100 Metabolic pathways	0.293917	1.22596	0.319485	0.659665		32900000	8.03709e+06	29300000	27900000	28600000	28600000	28500000	47200000	27300000	38500000	23100000	25700000
C04785	NEG	14.173	309.207	C18 H30 O4	13(S)-HPOT; (9Z,11E,15Z)-(13S)-Hydroperoxyoctadeca-9,11,15-trienoate; (9Z,11E,15Z)-(13S)-13-Hydroperoxyoctadeca-9,11,15-trienoic acid; 13(S)-HpOTrE; 13-HPOT;	1.04e-05	0.0334199		level4	KEGG	C04785		FA Fatty acyls	FA0104 Hydroperoxy fatty acids	FA01 Fatty Acids and Conjugates	Fatty acyls[FA]	Lipids	Lipid metabolism	alpha-Linolenic acid metabolism	map00592 alpha-Linolenic acid metabolism; map01100 Metabolic pathways; map01110 Biosynthesis of secondary metabolites	0.954436	1.93782	0.0206374	1.43156	Yes	10800000	8.17144e+06	22200000	13000000	21200000	8.9138e+06	23500000	30200000	15200000	17800000	48500000	28000000
C08490	POS	6.444	147.117	C11 H16 O	Jasmone; cis-Jasmone;	0.000226	1.37528		level4	KEGG	C08490		FA Fatty acyls	FA0202 jasmonic acids	FA02 Octadecanoids	Fatty acyls[FA]	Lipids				0.0591665	1.04186	0.758658	0.103609		9.5413e+06	7.6024e+06	5.90063e+06	5.66701e+06	8.14064e+06	7.12789e+06	10500000	8.3401e+06	7.31965e+06	7.42101e+06	6.59647e+06	5.59409e+06
C11361	POS	11.499	482.259	C25 H39 N O6 S	N-Acetylleukotriene E4;	0.00236944	4.92351		level4	KEGG	C11361		FA Fatty acyls	FA0302 Leukotrienes	FA03 Eicosanoids	Fatty acyls[FA]	Lipids				-0.413612	0.750741	0.328066	0.993643		20500000	8.25112e+06	8.65754e+06	16500000	4.34862e+06	13000000	17400000	9.21381e+06	9.59442e+06	13700000	340496	3.26434e+06
C13831	POS	15.228	200.201	C12 H25 N O	Dodecanamide;	0.000174	0.875213		level4	KEGG	C13831		FA Fatty acyls	FA0801 Primary amides	FA08 Fatty amides	Fatty acyls[FA]	Lipids				-0.0831036	0.944025	0.417619	0.270013		85300000	90100000	68800000	74200000	66900000	76100000	71000000	63900000	66800000	90400000	70100000	73200000
C16318	POS	6.307	225.149	C13 H20 O3	(+)-7-Isomethyljasmonate;	0.000168	0.749032		level4	KEGG	C16318		FA Fatty acyls	FA0202 jasmonic acids	FA02 Octadecanoids	Fatty acyls[FA]	Lipids	Lipid metabolism	alpha-Linolenic acid metabolism	map00592 alpha-Linolenic acid metabolism; map01110 Biosynthesis of secondary metabolites	-0.347759	0.785804	0.053768	0.810966		19500000	27600000	14400000	18000000	17700000	21000000	15700000	17200000	16600000	16500000	12900000	13900000
HMDB0007855	NEG	17.131	435.252	C21 H41 O7 P	Oleoyl-L-a-lysophosphatidic acid	0.000193	0.442919	89.6729	level2	mzCloud		HMDB0007855	Lipids and lipid-like molecules	Glycerophosphates	Glycerophospholipids	Glycerophospholipids[GP]	Lipids				-0.0676787	0.954172	0.895006	0.0703563		7.6786e+06	7.78617e+06	21400000	12400000	23100000	12200000	14600000	13200000	12500000	17400000	13900000	9.19744e+06
HMDB0000126	NEG	0.836	171.007	C3 H9 O6 P	Glycerol 3-phosphate	0.000133	0.773321	22.3456	level3	mzCloud	C03189	HMDB0000126	Lipids and lipid-like molecules	Glycerophosphates	Glycerophospholipids	Glycerophospholipids[GP]	Lipids				-0.180973	0.882108	0.949439	0.0657461		983656	880749	5.16168e+06	1.98418e+06	1.89345e+06	1.22818e+06	1.88694e+06	907116	1.68898e+06	1.49441e+06	2.80477e+06	1.91941e+06
C01225	NEG	0.824	333.059	C9 H19 O11 P	sn-Glycero-3-phospho-1-inositol; 1-(sn-Glycero-3-phospho)-1D-myo-inositol;	0.00011	0.330265		level4	KEGG	C01225		Lipids and lipid-like molecules	Glycerophosphoinositols	Glycerophospholipids	Glycerophospholipids[GP]	Lipids				0.46718	1.3824	0.420484	0.590602		7.29651e+06	5.6279e+06	24200000	14600000	13200000	7.50678e+06	11500000	9.23574e+06	8.95135e+06	11300000	42800000	16300000
C04036	NEG	17.221	409.236	C19 H39 O7 P	1-Palmitoylglycerol 3-phosphate; 1-Hexadecanoyl-sn-glycero-3-phosphate;	0.000184	0.448607		level4	KEGG	C04036		GP Glycerophospholipids	GP1005 Monoacylglycerophosphates	GP10 Glycerophosphates	Glycerophospholipids[GP]	Lipids				0.0298351	1.0209	0.559125	0.420493		26300000	28500000	122000000	36900000	110000000	57500000	52100000	43700000	84400000	59000000	82800000	66900000
HMDB0036789	POS	16.462	203.18	C15 H24 O	(-)-Caryophyllene oxide	0.000238	1.08095	92.8737	level2	mzCloud	C16908	HMDB0036789	PR Prenol Lipids	PR0103 C15 isoprenoids (sesquiterpenes)	PR01 Isoprenoids	Prenol lipids[PR]	Lipids				0.137561	1.10004	0.301135	0.424627		38600000	30800000	38700000	43000000	27100000	25000000	43700000	33000000	33900000	39600000	35700000	38000000
C08748	NEG	7.338	719.256	C35 H44 O16	Azadirachtin	0.000393	0.54544	18.4533	level3	mzCloud	C08748		PR Prenol Lipids	PR0106 C30 isoprenoids (triterpenes)	PR01 Isoprenoids	Prenol lipids[PR]	Lipids	Chemical structure transformation maps	Biosynthesis of terpenoids and steroids	map01062 Biosynthesis of terpenoids and steroids	1.26468	2.40275	0.103523	1.38741		647073	3.20315e+06	3.74923e+06	1.51243e+06	581883	764074	3.38893e+06	8.41728e+06	1.75396e+06	3.1989e+06	7.52927e+06	839204
C02952	NEG	6.722	181.087	C10 H14 O3	5-Oxo-1,2-campholide; (+)-5-Oxo-1,2-campholide;	6.43e-05	0.353219		level4	KEGG	C02952		PR Prenol Lipids	PR0102 C10 isoprenoids (monoterpenes)	PR01 Isoprenoids	Prenol lipids[PR]	Lipids				0.150867	1.11024	0.820226	0.12821		1.72754e+06	2.2972e+06	2.66144e+06	1.86405e+06	3.9889e+06	2.29923e+06	1.34481e+06	2.63479e+06	2.09011e+06	2.09585e+06	5.31004e+06	2.99848e+06
C03843	NEG	7.301	183.103	C10 H16 O3	5-exo-Hydroxy-1,2-campholide;	2.15e-05	0.117001		level4	KEGG	C03843		PR Prenol Lipids	PR0102 C10 isoprenoids (monoterpenes)	PR01 Isoprenoids	Prenol lipids[PR]	Lipids				-0.600924	0.659332	0.149352	0.99967		42100000	27900000	15100000	20100000	13800000	20100000	18300000	16400000	18400000	25000000	4.94617e+06	8.77905e+06
C03962	NEG	7.606	317.197	C16 H30 O6	(-)-Menthyl O-beta-D-glucoside;	9.99e-05	0.313878		level4	KEGG	C03962		PR Prenol Lipids	PR0102 C10 isoprenoids (monoterpenes)	PR01 Isoprenoids	Prenol lipids[PR]	Lipids				-0.635075	0.643907	0.0848475	1.21276		11500000	11100000	8.28134e+06	9.87256e+06	5.79118e+06	8.95182e+06	7.15093e+06	4.98757e+06	5.97616e+06	12100000	1.79073e+06	3.71114e+06
C11658	POS	8.374	499.216	C24 H34 O11	8-Epiiridodial glucoside tetraacetate;	-0.00188467	-3.78288		level4	KEGG	C11658		PR Prenol Lipids	PR0102 C10 isoprenoids (monoterpenes)	PR01 Isoprenoids	Prenol lipids[PR]	Lipids				0.303153	1.23384	0.273347	0.649449		17400000	12200000	24300000	11800000	22700000	31400000	20400000	21500000	24400000	16900000	24200000	40500000
C11662	POS	7.366	559.2	C25 H34 O14	7-Epiloganin tetraacetate;	-0.00211984	-3.79768		level4	KEGG	C11662		PR Prenol Lipids	PR0102 C10 isoprenoids (monoterpenes)	PR01 Isoprenoids	Prenol lipids[PR]	Lipids				-0.549763	0.683132	0.157195	0.819185		7.56418e+06	3.10566e+06	4.43563e+06	6.9033e+06	10800000	7.91581e+06	5.50502e+06	4.01927e+06	4.5882e+06	2.89299e+06	4.59464e+06	6.21698e+06
C11663	POS	7.848	601.211	C27 H36 O15	Loganin pentaacetate;	-0.00179408	-2.9891		level4	KEGG	C11663		PR Prenol Lipids	PR0102 C10 isoprenoids (monoterpenes)	PR01 Isoprenoids	Prenol lipids[PR]	Lipids				-0.372262	0.77257	0.0546272	0.841562		6.70587e+06	8.20526e+06	4.4586e+06	8.0349e+06	7.50599e+06	7.7307e+06	5.05442e+06	6.72304e+06	4.62416e+06	5.06115e+06	6.25726e+06	5.22338e+06
HMDB0004610	POS	15.892	318.3	C18 H39 N O3	2-Amino-1,3,4-octadecanetriol	-0.000255	-0.80495	77.8457	level2	mzCloud	C12144	HMDB0004610	SP Sphingolipids	SP0103 4-Hydroxysphinganines (Phytosphingosines)	SP01 Sphingoid bases	Sphingolipids[SP]	Lipids	Lipid metabolism	Sphingolipid metabolism	map00600 Sphingolipid metabolism; map01100 Metabolic pathways	-0.312539	0.805224	0.254922	0.651527		74400000	80500000	52400000	71600000	40400000	44700000	67400000	45100000	52300000	68200000	24800000	35200000
HMDB0000153	NEG	14.124	287.165	C18 H24 O3	Estriol	-6.2e-05	-0.215256	84.1569	level2	mzCloud	C05141	HMDB0000153	Steroids	Estrane derivatives [Fig]	18-Carbon atoms	Sterol lipids[ST]	Lipids	Lipid metabolism	Steroid hormone biosynthesis	map00140 Steroid hormone biosynthesis; map01100 Metabolic pathways; map07226 Progesterone, androgen and estrogen receptor agonists/antagonists	-0.653321	0.635815	0.227928	0.920393		3.28389e+06	7.41853e+06	5.02709e+06	8.6081e+06	2.76039e+06	1.7738e+06	3.43286e+06	2.66537e+06	6.30175e+06	3.19721e+06	868711	1.89123e+06
HMDB0002961	POS	16.873	291.232	C19 H30 O2	5a-Dihydrotestosterone	-6.69e-05	-0.230537	69.6874	level2	mzCloud	C03917	HMDB0002961	Steroids	Androstane derivatives [Fig]	19-Carbon atoms	Sterol lipids[ST]	Lipids	Lipid metabolism	Steroid hormone biosynthesis	map00140 Steroid hormone biosynthesis; map05200 Pathways in cancer; map05215 Prostate cancer	1.14929	2.21804	0.0135373	1.6196	Yes	2.12276e+06	2.20877e+06	6.2688e+06	4.83386e+06	5.15421e+06	3.52751e+06	4.98315e+06	12200000	5.86919e+06	5.40186e+06	13900000	11200000
HMDB0015224	POS	8.587	585.289	C29 H44 O12	Ouabain	-0.00188663	-3.22896	69.3909	level2	mzCloud	C01443	HMDB0015224	Steroids	Cardanolide derivatives [Fig]	23-Carbon atoms	Sterol lipids[ST]	Lipids			map04976 Bile secretion	-0.47721	0.718366	0.139057	0.842844		8.60202e+06	11700000	4.9946e+06	4.31079e+06	8.72826e+06	7.73815e+06	4.43758e+06	4.22613e+06	6.26239e+06	4.35904e+06	8.72258e+06	5.0858e+06
C17058	POS	17.627	385.235	C24 H32 O4	Resibufogenin	-0.00247155	-6.43247	51.1028	level3	PMDB	C17058		Steroids	Bufanolide derivatives [Fig]	24-Carbon atoms	Sterol lipids[ST]	Lipids				-1.00763	0.497362	0.129253	1.57042		23700000	11000000	3.52025e+06	8.27896e+06	7.21537e+06	10500000	9.47514e+06	4.03666e+06	6.46514e+06	10500000	299904	1.18367e+06
C03642	POS	10.68	564.265	C26 H45 N O8 S2	Taurolithocholate sulfate; 3alpha-Sulfatolithocholyltaurine; Taurolithocholic acid 3-sulfate;	-0.00106051	-1.88282		level4	KEGG	C03642		ST Sterol Lipids	ST0402 C26 bile acids, alcohols, and derivatives	ST04 Bile acids and derivatives	Sterol lipids[ST]	Lipids			map04976 Bile secretion	-0.165332	0.891723	0.612676	0.353633		19600000	5.99407e+06	18300000	7.25767e+06	5.79532e+06	12500000	21800000	4.54284e+06	15000000	8.10118e+06	3.10938e+06	9.38849e+06
C03910	POS	23.561	429.372	C29 H48 O2	(24R,24(1)R)-Fucosterol epoxide; (24R,28R)-Fucosterol epoxide; (3beta,24R,28R)-24,28-Epoxystigmast-5-en-3-ol; (24R,24'R)-Fucosterol epoxide;	-0.000538	-1.25628		level4	KEGG	C03910		ST Sterol Lipids	ST0104 Stigmasterols and C24-ethyl derivatives	ST01 Sterols	Sterol lipids[ST]	Lipids				-0.80758	0.571339	0.0394048	1.4373	Yes	19000000	18900000	12100000	20100000	17100000	16700000	7.34831e+06	7.75389e+06	18700000	14700000	3.20673e+06	7.60283e+06
0.908_148.06043	POS	0.908	148.06	C5 H9 N O4	N-Acetyl-DL-serine	-5.17e-05	-0.351589	65.6774	level1	PMDB						Others	Others				-0.869705	0.547259	0.107812	1.79677		46500000	44300000	37000000	63000000	13500000	23400000	45800000	1.21888e+06	30400000	41700000	3.41971e+06	2.11759e+06
12.619_223.20551	POS	12.619	223.206	C15 H26 O	trans-Nerolidol	-0.000137	-0.614941	84.8468	level2	PMDB						Others	Others				0.408212	1.32704	0.376833	0.562391		7.23971e+06	3.04943e+06	5.82262e+06	5.20061e+06	2.97645e+06	4.47004e+06	13000000	4.49506e+06	3.53081e+06	4.4271e+06	4.83121e+06	7.87875e+06
C02366	POS	1.351	148.076	C9 H9 N O	3-Methyl-2-oxindole	0.000319	2.17217	74.8446	level2	PMDB	C02366					Others	Others				-0.33938	0.790381	0.244363	0.833748		8.57247e+06	9.908e+06	10700000	8.93082e+06	8.52602e+06	8.41839e+06	1.41692e+06	6.66258e+06	12000000	10800000	6.53471e+06	6.05755e+06
C17853	POS	4.619	193.123	C12 H16 O2	Senkyunolide A	0.000334	1.73942	77.8271	level2	PMDB	C17853					Others	Others				-0.269114	0.829829	0.140746	0.67773		30000000	32300000	25200000	22600000	22000000	23200000	26100000	24200000	27000000	21200000	14600000	15900000
5.866_487.18219	NEG	5.866	487.182	C20 H28 O8	Lobetyolin	46.0055	116123	34.8686	level3	PMDB						Others	Others				0.428246	1.3456	0.0461291	0.921096	Yes	5.5001e+06	3.01958e+06	4.84306e+06	4.0943e+06	3.19004e+06	3.17097e+06	7.42244e+06	5.7906e+06	5.2145e+06	4.68748e+06	4.91394e+06	4.0205e+06
HMDB0003072	NEG	0.894	191.056	C7 H12 O6	D-(-)-Quinic acid	4.07e-05	0.212076	96.8557	level1	mzCloud	C00296	HMDB0003072	Organic oxygen compounds	Alcohols and polyols	Organooxygen compounds	Alcohols	Others	Amino acid metabolism	Phenylalanine, tyrosine and tryptophan biosynthesis	map00400 Phenylalanine, tyrosine and tryptophan biosynthesis; map01100 Metabolic pathways	-0.14154	0.906551	0.454355	0.41842		2170000000	2710000000	2010000000	2470000000	1870000000	2940000000	2020000000	2080000000	938000000	2850000000	2690000000	2270000000
HMDB0031208	POS	7.141	163.112	C11 H14 O	Valerophenone	0.000229	1.41212	72.5397	level2	mzCloud		HMDB0031208	Organic oxygen compounds	Carbonyl compounds	Organooxygen compounds	Carbonyl compounds	Others				-0.189262	0.877054	0.352623	0.438948		20800000	11700000	15100000	13100000	12200000	12700000	16400000	11300000	13800000	15200000	7.33085e+06	11100000
HMDB0034355	POS	5.392	127.039	C6 H6 O3	5-Hydroxymethylfurfural	0.000169	1.34122	87.3332	level2	PMDB	C11101	HMDB0034355	Organic oxygen compounds	Carbonyl compounds	Organooxygen compounds	Carbonyl compounds	Others	Xenobiotics biodegradation and metabolism	Furfural degradation	map00365 Furfural degradation; map01120 Microbial metabolism in diverse environments	-0.234213	0.850149	0.124737	0.613347		14500000	17200000	13000000	13900000	10300000	15100000	11600000	13500000	8.91451e+06	12500000	13900000	11000000
HMDB0060287	NEG	8.534	153.092	C9 H16 O3	4-Hydroperoxy-2-nonenal	-18.0105	-104645	42.1705	level3	mzCloud		HMDB0060287	Organic oxygen compounds	Carbonyl compounds	Organooxygen compounds	Carbonyl compounds	Others				2.68126	6.41415	0.00798432	2.36098	Yes	353706	593043	522166	525649	359851	371141	1.89661e+06	1.33299e+06	1.2215e+06	720125	9.16049e+06	3.15039e+06
HMDB0000617	NEG	0.923	111.009	C5 H4 O3	2-Furoic acid	1.12e-06	0.00998297	89.7267	level2	mzCloud	C01546	HMDB0000617	Organoheterocyclic compounds	Furoic acid and derivatives	Furans	Furoic acid and derivatives	Others	Xenobiotics biodegradation and metabolism	Furfural degradation	map00365 Furfural degradation; map01100 Metabolic pathways; map01120 Microbial metabolism in diverse environments	0.14656	1.10693	0.715169	0.251926		198000000	93000000	49800000	110000000	83800000	78200000	141000000	45900000	194000000	91300000	108000000	98600000
HMDB0001264	NEG	0.928	173.009	C6 H6 O6	Dehydroascorbic acid	3.76e-05	0.216061	79.1879	level1	PMDB	C05422	HMDB0001264	Organoheterocyclic compounds	Gamma butyrolactones	Lactones	Gamma butyrolactones	Others	Carbohydrate metabolism	Ascorbate and aldarate metabolism	map00053 Ascorbate and aldarate metabolism; map00480 Glutathione metabolism; map01100 Metabolic pathways	-0.184035	0.880238	0.75188	0.194432		84200000	118000000	33100000	67900000	54300000	58000000	67000000	57500000	75400000	59000000	51100000	55600000
HMDB0034277	POS	9.088	191.107	C12 H14 O2	Ligustilide	0.000338	1.78001	89.8037	level2	PMDB	C16987	HMDB0034277	Organoheterocyclic compounds		Isobenzofurans	Isobenzofurans	Others				1.30386	2.46888	0.0324867	1.52108	Yes	3.13617e+06	1.74613e+06	3.03701e+06	2.78733e+06	1.46257e+06	994225	4.95395e+06	4.20506e+06	2.90433e+06	4.3569e+06	13800000	2.24675e+06
HMDB0011718	NEG	5.951	121.03	C7 H6 O2	4-Hydroxybenzaldehyde	4.59e-05	0.376075	96.3868	level2	mzCloud	C00633	HMDB0011718	Organic oxygen compounds	Carbonyl compounds	Organooxygen compounds	Organic oxygen compounds	Others	Xenobiotics biodegradation and metabolism	Bisphenol degradation	map00363 Bisphenol degradation; map00623 Toluene degradation; map00627 Aminobenzoate degradation; map01061 Biosynthesis of phenylpropanoids; map01100 Metabolic pathways; map01120 Microbial metabolism in diverse environments	-0.404668	0.75541	0.224512	0.745929		6.97959e+06	8.42792e+06	16100000	13800000	8.21364e+06	12500000	9.56344e+06	3.98979e+06	10700000	9.56528e+06	3.57223e+06	12500000
C08499	NEG	7.667	137.097	C9 H14 O	Nona-2,6-dienal; 2,6-Nonadienal, (2E,6Z)-;	7.86e-05	0.569433		level4	KEGG	C08499		Organic oxygen compounds	Carbonyl compounds	Organooxygen compounds	Organic oxygen compounds	Others				-0.510587	0.701937	0.0229476	1.05378	Yes	10800000	13600000	6.45805e+06	8.78147e+06	10500000	10400000	7.75468e+06	8.77206e+06	7.69678e+06	6.68513e+06	5.35747e+06	6.2663e+06
C21895	POS	0.933	151.039	C8 H8 O4	2-Acetylphloroglucinol; Monoacetylphloroglucinol;	0.000177	1.05307		level4	KEGG	C21895		Organic oxygen compounds	Carbonyl compounds	Organooxygen compounds	Organic oxygen compounds	Others				-0.272814	0.827703	0.288028	0.651027		7.36154e+06	11300000	6.81768e+06	8.35485e+06	7.06084e+06	9.5753e+06	2.35174e+06	10000000	7.10077e+06	8.5291e+06	4.76608e+06	9.00089e+06
HMDB0034450	POS	6.429	195.138	C12 H18 O2	Sedanolide	0.00032	1.64893	76.6799	level2	mzCloud	C17002	HMDB0034450	Organoheterocyclic compounds		Isobenzofurans	Organoheterocyclic compounds	Others				-0.665467	0.630485	0.163844	1.21773		15000000	8.32691e+06	6.54807e+06	8.72776e+06	4.35745e+06	8.51962e+06	6.30793e+06	4.15123e+06	6.67753e+06	11800000	568064	2.96758e+06
HMDB0014728	NEG	5.144	450.18	C23 H25 N5 O5	Doxazosin	0.00215832	4.78366	37.0565	level3	mzCloud	C06970	HMDB0014728	Organoheterocyclic compounds	Piperazines	Diazinanes	Organoheterocyclic compounds	Others				-1.09904	0.466827	0.00840413	1.62382	Yes	4.10358e+06	7.16999e+06	2.23984e+06	4.72333e+06	5.30856e+06	2.68749e+06	2.28654e+06	1.89822e+06	1.80233e+06	2.37682e+06	2.55311e+06	1.32913e+06
HMDB0015350	NEG	4.451	313.056	C14 H10 N4 O5	Dantrolene	-0.00135531	-4.31539	25.5108	level3	mzCloud	C06939	HMDB0015350	Organoheterocyclic compounds	Imidazolidines	Azolidines	Organoheterocyclic compounds	Others				-0.370051	0.773755	0.0880092	0.812158		2530000000	2620000000	2380000000	1400000000	2580000000	2500000000	1400000000	2070000000	1630000000	1580000000	2610000000	1560000000
HMDB0015505	POS	8.322	218.118	C13 H15 N O2	Glutethimide	0.000268	1.23492	45.7682	level3	mzCloud	C07489	HMDB0015505	Organoheterocyclic compounds	Phenylpiperidines	Piperidines	Organoheterocyclic compounds	Others				-0.627091	0.647481	0.194712	1.20219		167000000	98500000	117000000	128000000	145000000	217000000	107000000	85000000	151000000	142000000	5.93317e+06	73300000
C07174	POS	7.382	366.176	C22 H25 N2 O S	Trimethaphan;	-0.000288	-0.7886		level4	KEGG	C07174		Organoheterocyclic compounds		Thienoimidazolidines	Organoheterocyclic compounds	Others				-0.243118	0.844918	0.21543	0.575019		215000000	186000000	187000000	245000000	271000000	292000000	171000000	185000000	159000000	215000000	134000000	316000000
C07508	NEG	6.773	350.161	C19 H21 N5 O2	Pirenzepine;	-0.00116775	-3.32533		level4	KEGG	C07508		Organoheterocyclic compounds	1,4-benzodiazepines	Benzodiazepines	Organoheterocyclic compounds	Others				0.0697635	1.04954	0.724405	0.178344		10800000	7.96868e+06	12700000	9.73683e+06	8.49525e+06	8.82957e+06	10400000	6.40025e+06	11900000	10600000	11200000	10800000
C08111	NEG	6.118	479.12	C19 H24 N6 O5 S2	Cefepime;	0.00185486	3.86329		level4	KEGG	C08111		Organoheterocyclic compounds	Beta lactams	Lactams	Organoheterocyclic compounds	Others				-0.35242	0.783269	0.651497	0.305105		18700000	9.81082e+06	8.36339e+06	4.00363e+06	3.59044e+06	8.92942e+06	7.73815e+06	8.27265e+06	9.84693e+06	6.92068e+06	5.12795e+06	3.93653e+06
C10812	POS	8.285	151.039	C8 H6 O3	Piperonal;	0.0002	1.33409		level4	KEGG	C10812		Organoheterocyclic compounds		Benzodioxoles	Organoheterocyclic compounds	Others				-1.23194	0.425744	0.0299005	1.83701	Yes	34600000	53500000	60300000	79500000	42900000	45900000	45900000	9.12092e+06	26800000	24400000	3.96615e+06	24600000
HMDB0014988	POS	6.035	404.155	C21 H26 Cl N3 O S	Perphenazine	-0.000515	-1.27741	23.2491	level3	mzCloud	C07427	HMDB0014988	Organoheterocyclic compounds	Phenothiazines	Benzothiazines	Phenothiazines	Others				-0.681439	0.623543	0.053407	1.11387		5.36869e+06	13200000	4.03047e+06	6.80119e+06	6.1002e+06	5.89707e+06	3.58159e+06	5.67193e+06	4.31642e+06	4.02798e+06	4.98765e+06	3.25019e+06
HMDB0033115	POS	4.521	144.081	C10 H9 N	6-Methylquinoline	0.000235	1.64577	89.1556	level2	mzCloud		HMDB0033115	Organoheterocyclic compounds		Quinolines and derivatives	Quinolines and derivatives	Others				-0.987451	0.504368	0.0160187	1.54156	Yes	147000000	141000000	60300000	102000000	112000000	83500000	73200000	42000000	54900000	66300000	19800000	69000000
C20031	POS	17.01	252.232	C16 H29 N O	Pumiliotoxin 251D; PTX 251D;	4.56e-05	0.181334		level4	KEGG	C20031		Venoms	Alkaloids	Frog venoms	Venoms	Others				0.315194	1.24418	0.247134	0.566993		33700000	34900000	29800000	29800000	28400000	31500000	38000000	24700000	34400000	65800000	32400000	38600000
C20097	POS	4.367	374.217	C19 H27 N5 O3	Pseudoargiopinin III;	-0.00143663	-3.84936		level4	KEGG	C20097		Venoms	Argiopinins	Spider venoms	Venoms	Others				-0.586255	0.66607	0.18591	1.25598		28300000	20200000	8.9224e+06	31000000	16500000	14400000	14700000	8.82004e+06	10900000	37500000	951979	6.61208e+06
HMDB0030776	POS	8.273	127.039	C6 H6 O3	Maltol	0.00015	1.18867	89.5523	level2	mzCloud	C11918	HMDB0030776	Polyketides	Monocyclic gamma-pyrones	Pyrones	Polyketides[PK]	Others	Metabolism of terpenoids and polyketides	Polyketide sugar unit biosynthesis	map00523 Polyketide sugar unit biosynthesis; map01130 Biosynthesis of antibiotics	-0.0471649	0.967836	0.593684	0.186615		18600000	16900000	14600000	15100000	17800000	16800000	18800000	15600000	15900000	18500000	13500000	14300000
HMDB0034270	POS	6.434	211.076	C14 H12 O3	Demethoxyyangonin	0.000226	0.990607	79.2415	level2	PMDB	C09925	HMDB0034270	Polyketides	alpha-Pyrones	Pyrones	Polyketides[PK]	Others				1.15966	2.23404	0.00469429	1.69642	Yes	4.63856e+06	4.5509e+06	7.33947e+06	8.17973e+06	3.5203e+06	3.03655e+06	9.82022e+06	21400000	12000000	10300000	9.46918e+06	6.87152e+06
HMDB0137236	POS	15.734	277.18	C17 H24 O3	Shogaol	-9.9e-05	-0.358485	65.8072	level2	mzCloud	C10494	HMDB0137236	Skimate / acetate-malonate pathway derived compounds	Zingiber derived compounds	Others	Polyketides[PK]	Others				0.946001	1.92652	0.273468	0.953801		3.56373e+06	2.31952e+06	10600000	4.92267e+06	12000000	5.63381e+06	2.31452e+06	14700000	4.00568e+06	13600000	25600000	15000000
C08994	POS	8.625	377.123	C19 H22 O9	Aloesin	-18.0106	-45697.6	43.9438	level3	mzCloud	C08994		Polyketides	Chromones	Pyrones	Polyketides[PK]	Others				1.572	2.97317	0.0199017	1.90285	Yes	870138	357902	1.92488e+06	3.27772e+06	1.24332e+06	1.42038e+06	8.26866e+06	7.29582e+06	3.48312e+06	1.42114e+06	2.58366e+06	3.98665e+06
HMDB0030564	NEG	6.859	389.125	C20 H22 O8	Polydatin	0.000326	0.83639	12.3332	level3	PMDB	C10275	HMDB0030564	Skimate / acetate-malonate pathway derived compounds	Stilbenes	Stilbenoids	Polyketides[PK]	Others				0.775508	1.71179	0.236437	0.942902		2.67274e+06	4.26908e+06	3.23286e+06	2.84882e+06	10300000	11500000	4.02188e+06	6.19276e+06	4.74531e+06	5.46626e+06	18400000	20700000
C12045	NEG	8.275	633.257	C32 H43 Cl N2 O9	Ansamitocin P-3; Ansamitosin P-3; Antibiotic C15003P3; C15003P3; Maytansinol isobutyrate; 2'-De(acetylmethylamino)-2'-methylmaytansine;	-0.00120344	-1.89738		level4	KEGG	C12045		PK Polyketides	Null	PK04 Macrolides and lactone polyketides	Polyketides[PK]	Others	Metabolism of terpenoids and polyketides	Biosynthesis of ansamycins	map01051 Biosynthesis of ansamycins; map01052 Type I polyketide structures; map01130 Biosynthesis of antibiotics	1.65876	3.15746	0.0514927	1.6285		444069	1.58824e+06	1.95155e+06	482638	471920	1.01685e+06	2.44022e+06	5.56677e+06	1.39621e+06	1.62363e+06	7.12364e+06	653036
C10811	POS	17.111	448.282	C27 H39 N O3	Jervine	8.68e-05	0.20418	65.9958	level2	PMDB	C10811		Alkaloids	Steroid alkaloids	Alkaloids derived by amination reactions	Alkaloids	Alkaloids and derivatives	Chemical structure transformation maps	Biosynthesis of alkaloids derived from terpenoid and polyketide	map01066 Biosynthesis of alkaloids derived from terpenoid and polyketide	0.807949	1.75072	0.508555	0.667993		5.63846e+06	2.59633e+06	28000000	6.36757e+06	8.70929e+06	4.90918e+06	5.2801e+06	1.9249e+06	11600000	9.41078e+06	50000000	20300000
D01371	POS	20.184	351.207	C22 H26 N2 O2	Vinpocetine	2.2e-05	0.0627925	68.6023	level2	PMDB	D01371					Alkaloids	Alkaloids and derivatives				0.561123	1.47542	0.787874	0.238543		1.58071e+06	10300000	1.75915e+06	9.5561e+06	3.47262e+06	1.83621e+06	1.70777e+06	19500000	7.12503e+06	11000000	1.11533e+06	1.6199e+06
HMDB0000716	POS	0.927	130.086	C6 H11 N O2	Pipecolic acid	5.63e-05	0.436365	92.0407	level2	mzCloud	C00408	HMDB0000716	Alkaloids	Piperidine alkaloids	Alkaloids derived from lysine	Alkaloids	Alkaloids and derivatives	Amino acid metabolism	Lysine degradation	map00310 Lysine degradation; map00960 Tropane, piperidine and pyridine alkaloid biosynthesis; map01060 Biosynthesis of plant secondary metabolites; map01064 Biosynthesis of alkaloids derived from ornithine, lysine and nicotinic acid; map01100 Metabolic pathways; map01110 Biosynthesis of secondary metabolites	-0.432506	0.740974	0.146777	0.840262		461000000	549000000	224000000	291000000	299000000	347000000	362000000	377000000	164000000	198000000	282000000	226000000
HMDB0036582	POS	12.229	166.05	C8 H7 N O3	Coixol	0.000122	0.741851	68.3992	level2	PMDB		HMDB0036582	Organoheterocyclic compounds	Benzoxazolones	Benzoxazoles	Alkaloids	Alkaloids and derivatives				-0.974759	0.508825	0.031285	1.57323	Yes	7.25466e+06	7.74294e+06	7.75632e+06	13700000	7.4023e+06	8.0705e+06	7.0006e+06	3.37842e+06	6.24458e+06	5.6271e+06	1.16895e+06	3.01472e+06
10.626_243.14911	POS	10.626	243.149	C15 H18 N2 O	(-)-Huperzine A	-7.69e-05	-0.317601	36.8979	level3	PMDB						Alkaloids	Alkaloids and derivatives				0.109698	1.079	0.92416	0.0595806		7.50899e+06	7.06922e+06	5.03813e+06	5.67068e+06	3.75728e+06	2.75312e+06	9.04398e+06	2.3245e+06	5.3372e+06	3.37129e+06	5.65666e+06	8.57586e+06
C01897	POS	16.336	371.101	C20 H16 N2 O4	Camptothecin	21.9829	63149.2	56.4979	level3	mzCloud	C01897		Alkaloids	Quinoline alkaloids	Alkaloids derived from tryptophan and anthranilic acid	Alkaloids	Alkaloids and derivatives	Chemical structure transformation maps	Biosynthesis of alkaloids derived from shikimate pathway	map01063 Biosynthesis of alkaloids derived from shikimate pathway; map07042 Antineoplastics - agents from natural products	-0.276058	0.825845	0.0102942	0.801072	Yes	923442	965087	723828	839628	760650	914742	634977	761175	632646	719823	713880	771916
C08432	POS	5.395	284.098	C10 H13 N5 O5	Isoguanosine	-0.00141373	-4.99391	17.0883	level3	PMDB	C08432					Alkaloids	Alkaloids and derivatives				-0.326688	0.797365	0.138051	0.702082		8.74303e+06	12900000	7.27014e+06	11600000	6.6346e+06	9.35751e+06	7.37109e+06	9.69882e+06	5.50249e+06	8.23307e+06	7.7874e+06	6.4487e+06
C09464	NEG	11.529	564.21	C27 H35 N O12	Ipecoside	0.000889	1.57227	2.39189	level3	PMDB	C09464		Alkaloids	Isoquinoline alkaloids	Alkaloids derived from tyrosine	Alkaloids	Alkaloids and derivatives				0.727353	1.6556	0.390921	0.740264		4.9314e+06	22200000	28400000	18200000	7.66658e+06	3.2514e+06	7.88409e+06	41500000	12100000	23200000	50500000	5.05063e+06
C10829	POS	18.373	410.305	C27 H39 N O2	Veratramine	-3.3e-06	-0.00806304	57.3226	level3	PMDB	C10829		Alkaloids	Steroid alkaloids	Alkaloids derived by amination reactions	Alkaloids	Alkaloids and derivatives	Chemical structure transformation maps	Biosynthesis of alkaloids derived from terpenoid and polyketide	map01066 Biosynthesis of alkaloids derived from terpenoid and polyketide	0.212991	1.15909	0.75383	0.248814		18800000	4.58978e+06	44300000	30400000	27300000	20400000	7.13092e+06	1.72262e+06	25700000	19300000	73200000	41900000
HMDB0001886	POS	6.821	149.045	C6 H6 N4 O2	3-Methylxanthine	-0.000679	-4.08712	40.9779	level3	PMDB	C16357	HMDB0001886	Alkaloids	Purine alkaloids	Others	Alkaloids	Alkaloids and derivatives	Biosynthesis of other secondary metabolites	Caffeine metabolism	map00232 Caffeine metabolism; map01100 Metabolic pathways; map01110 Biosynthesis of secondary metabolites; map01120 Microbial metabolism in diverse environments	0.642491	1.56102	0.0915411	1.31701		98324.9	183203	982755	188727	150568	201414	410800	828804	261074	593271	399273	324407
HMDB0014900	POS	8.15	587.287	C33 H38 N4 O6	Irinotecan hydrochloride	0.000297	0.507271	33.543	level3	PMDB	C16641	HMDB0014900	Alkaloids	Quinoline alkaloids	Alkaloids derived from tryptophan and anthranilic acid	Alkaloids	Alkaloids and derivatives	Xenobiotics biodegradation and metabolism	Drug metabolism - other enzymes	map00983 Drug metabolism - other enzymes	0.110743	1.07978	0.647755	0.209547		66400000	76600000	43600000	78900000	42900000	55900000	71200000	60800000	49300000	95000000	72600000	44600000
HMDB0030311	POS	15.8	213.103	C13 H12 N2 O	Harmine	0.000296	1.3953	55.9279	level3	mzCloud	C06538	HMDB0030311	Alkaloids	Indole alkaloids	Alkaloids derived from tryptophan and anthranilic acid	Alkaloids	Alkaloids and derivatives	Chemical structure transformation maps	Biosynthesis of alkaloids derived from shikimate pathway	map01063 Biosynthesis of alkaloids derived from shikimate pathway	-0.285768	0.820305	0.693882	0.31411		3.80038e+06	2.12788e+06	8.60567e+06	17400000	5.54053e+06	2.76315e+06	11500000	1.31759e+06	2.87446e+06	8.84458e+06	2.76202e+06	5.68031e+06
HMDB0041959	POS	7.865	272.128	C16 H17 N O3	Normorphine	1.24e-05	0.0458814	59.304	level3	mzCloud	C11785	HMDB0041959	Alkaloids and derivatives		Morphinans	Alkaloids and derivatives	Alkaloids and derivatives	Xenobiotics biodegradation and metabolism	Drug metabolism - cytochrome P450	map00982 Drug metabolism - cytochrome P450	-0.195859	0.873053	0.544387	0.573576		901841	1.48792e+06	973705	2.3281e+06	2.98704e+06	6.65551e+06	2.0843e+06	457340	330809	1.01643e+06	4.81192e+06	4.68669e+06
C01735	NEG	8.237	282.113	C17 H17 N O3	Morphinone;	-0.000115	-0.406242		level4	KEGG	C01735		Alkaloids	Isoquinoline alkaloids	Alkaloids derived from tyrosine	Alkaloids	Alkaloids and derivatives	Biosynthesis of other secondary metabolites	Isoquinoline alkaloid biosynthesis	map00950 Isoquinoline alkaloid biosynthesis; map01110 Biosynthesis of secondary metabolites	-2.04301	0.242657	0.0321541	2.49632	Yes	11600000	20600000	6.37793e+06	11000000	10100000	9.18524e+06	3.06622e+06	1.70704e+06	5.38177e+06	5.28891e+06	65622.5	1.21527e+06
C05176	NEG	14.49	298.145	C18 H21 N O3	(S)-N-Methylcoclaurine; (S)-1,2,3,4-Tetrahydro-1-[(4-hydroxyphenyl)methyl]-6-methoxy-2-methyl-7-isoquinolinol;	3.7e-05	0.123643		level4	KEGG	C05176		Alkaloids	Isoquinoline alkaloids	Alkaloids derived from tyrosine	Alkaloids	Alkaloids and derivatives	Biosynthesis of other secondary metabolites	Isoquinoline alkaloid biosynthesis	map00950 Isoquinoline alkaloid biosynthesis; map01063 Biosynthesis of alkaloids derived from shikimate pathway; map01100 Metabolic pathways; map01110 Biosynthesis of secondary metabolites	0.107648	1.07747	0.638237	0.354504		8.86077e+06	8.79714e+06	15700000	7.99152e+06	2.51599e+06	4.43695e+06	9.73453e+06	7.24811e+06	16100000	7.51236e+06	4.71257e+06	6.70371e+06
C05202	NEG	15.29	314.14	C18 H21 N O4	3'-Hydroxy-N-methyl-(S)-coclaurine; (S)-3'-Hydroxy-N-methylcoclaurine;	6.05e-05	0.192118		level4	KEGG	C05202		Alkaloids	Isoquinoline alkaloids	Alkaloids derived from tyrosine	Alkaloids	Alkaloids and derivatives	Biosynthesis of other secondary metabolites	Isoquinoline alkaloid biosynthesis	map00950 Isoquinoline alkaloid biosynthesis; map01063 Biosynthesis of alkaloids derived from shikimate pathway; map01100 Metabolic pathways; map01110 Biosynthesis of secondary metabolites	0.242575	1.1831	0.576432	0.475396		11500000	7.58461e+06	14100000	9.39796e+06	1.52934e+06	3.7691e+06	16000000	8.6796e+06	16000000	7.60492e+06	3.56429e+06	4.80676e+06
C09330	NEG	5.926	504.187	C25 H31 N O10	Alangiside;	-5.66e-05	-0.111951		level4	KEGG	C09330		Alkaloids	Isoquinoline alkaloids	Alkaloids derived from tyrosine	Alkaloids	Alkaloids and derivatives	Biosynthesis of other secondary metabolites	Isoquinoline alkaloid biosynthesis	map00950 Isoquinoline alkaloid biosynthesis	0.22154	1.16598	0.550178	0.348858		5.97342e+06	5.42144e+06	10300000	5.5515e+06	9.40171e+06	5.92797e+06	5.49033e+06	4.95169e+06	5.83051e+06	11400000	11600000	10400000
C10341	POS	9.4	412.233	C21 H33 N O7	Lasiocarpine; 7-Angelyl-9-lasiocarpylheliotridine;	0.000237	0.575139		level4	KEGG	C10341		Alkaloids	Pyrrolizidine alkaloids	Alkaloids derived from ornithine	Alkaloids	Alkaloids and derivatives				-0.583437	0.667372	0.242462	1.07275		1.89008e+06	1.24148e+06	4.39466e+06	2.46432e+06	3.25168e+06	2.50876e+06	1.89885e+06	1.05874e+06	2.61339e+06	2.31631e+06	108194	2.51629e+06
C10361	POS	6.316	362.196	C20 H27 N O5	Phalaenopsine T;	-0.000246	-0.68128		level4	KEGG	C10361		Alkaloids	Pyrrolizidine alkaloids	Alkaloids derived from ornithine	Alkaloids	Alkaloids and derivatives				0.144468	1.10532	0.421987	0.317584		4.13487e+06	4.02663e+06	2.74898e+06	3.08206e+06	3.50088e+06	4.05029e+06	4.79735e+06	4.4004e+06	4.2916e+06	4.32277e+06	3.23221e+06	2.76844e+06
C10644	NEG	0.89	609.189	C34 H30 N2 O9	Atalanine;	0.000702	1.15008		level4	KEGG	C10644		Alkaloids	Acridone alkaloids	Alkaloids derived from tryptophan and anthranilic acid	Alkaloids	Alkaloids and derivatives				-0.689419	0.620103	0.257241	0.940378		10400000	33800000	5.0383e+06	8.46326e+06	8.73083e+06	6.27687e+06	4.16034e+06	18600000	5.21764e+06	10100000	2.48501e+06	4.61099e+06
C10773	POS	13.433	170.154	C10 H19 N O	Lupinine;	0.000303	1.79338		level4	KEGG	C10773		Alkaloids	Quinolizidine alkaloids	Alkaloids derived from lysine	Alkaloids	Alkaloids and derivatives	Biosynthesis of other secondary metabolites	Tropane, piperidine and pyridine alkaloid biosynthesis	map00960 Tropane, piperidine and pyridine alkaloid biosynthesis; map01064 Biosynthesis of alkaloids derived from ornithine, lysine and nicotinic acid; map01110 Biosynthesis of secondary metabolites	-0.772781	0.585288	0.0985418	1.53488		12800000	19000000	13000000	34000000	9.12253e+06	14800000	27400000	3.0521e+06	4.82275e+06	18900000	1.43695e+06	4.58565e+06
C16577	POS	5.654	476.192	C24 H29 N O9	Codeine-6-glucuronide;	0.00036	0.758288		level4	KEGG	C16577		Alkaloids and derivatives		Morphinans	Alkaloids and derivatives	Alkaloids and derivatives	Xenobiotics biodegradation and metabolism	Drug metabolism - cytochrome P450	map00982 Drug metabolism - cytochrome P450	-0.342372	0.788743	0.166489	0.823747		51500000	42500000	43700000	44300000	57700000	51000000	16500000	31300000	41100000	74600000	25500000	40200000
HMDB0015407	POS	1.414	241.155	C12 H20 N2 O3	Pirbuterol	0.00012	0.501025	52.1798	level3	mzCloud	C07807	HMDB0015407	Organoheterocyclic compounds	Hydroxypyridines	Pyridines and derivatives	Pyridine and derivatives	Alkaloids and derivatives				-0.562364	0.677192	0.146143	1.21921		35600000	48100000	47200000	52100000	31400000	42800000	7.79438e+06	31000000	34700000	41600000	53200000	5.84344e+06
C04332	NEG	0.892	371.12	C13 H18 N4 O6	6,7-Dimethyl-8-(D-ribityl)lumazine;	-0.00126474	-3.8781		level4	KEGG	C04332		Organoheterocyclic compounds		Pteridines and derivatives	Pteridines and derivatives	Alkaloids and derivatives	Metabolism of cofactors and vitamins	Riboflavin metabolism	map00740 Riboflavin metabolism; map01100 Metabolic pathways; map01110 Biosynthesis of secondary metabolites	0.347521	1.27237	0.296996	0.548391		76300000	92700000	66700000	70600000	61300000	85700000	69200000	78100000	58100000	88200000	162000000	122000000
HMDB0002088	POS	20.168	308.295	C20 H39 N O2	Oleoyl ethanolamide	-18.0105	-55366.2	64.582	level2	mzCloud	C20792	HMDB0002088	Organic nitrogen compounds	Amines	Organonitrogen compounds	Amines	Alkaloids and derivatives			map04024 cAMP signaling pathway	-0.101679	0.931948	0.360188	0.309162		20600000	24700000	17000000	21400000	18200000	21600000	19000000	18600000	19200000	22800000	16000000	19400000
HMDB0015005	NEG	14.074	332.15	C17 H21 N O3	Ritodrine	46.0055	160213	26.1003	level3	mzCloud	C07239	HMDB0015005	Benzenoids	Phenethylamines	Benzene and substituted derivatives	Amines and derivatives	Alkaloids and derivatives				-1.43938	0.368726	0.020785	1.67	Yes	8.50065e+06	7.67112e+06	4.61296e+06	4.34193e+06	24500000	11900000	2.55003e+06	2.04411e+06	4.803e+06	3.31869e+06	3.53736e+06	6.42494e+06
HMDB0004081	POS	6.02	249.123	C13 H16 N2 O3	6-Hydroxymelatonin	6.64e-05	0.267804	64.5705	level2	mzCloud	C05643	HMDB0004081	Organoheterocyclic compounds	Hydroxyindoles	Indoles and derivatives	Indole and derivatives	Alkaloids and derivatives	Amino acid metabolism	Tryptophan metabolism	map00380 Tryptophan metabolism	6.73283	106.361	1.75e-06	4.75552	Yes	353724	79818.4	331165	167609	358356	620211	35000000	26900000	36500000	40700000	19100000	45100000
HMDB0030396	POS	3.514	205.097	C11 H12 N2 O2	DL-Tryptophan	0.000212	1.0409	97.8226	level2	mzCloud	C00806	HMDB0030396	Organoheterocyclic compounds	Indolyl carboxylic acids and derivatives	Indoles and derivatives	Indole and derivatives	Alkaloids and derivatives				0.410019	1.3287	0.595447	0.322522		259000000	186000000	149000000	162000000	303000000	166000000	543000000	396000000	135000000	141000000	128000000	283000000
HMDB0059805	POS	10.8	134.06	C8 H7 N O	5-Hydroxyindole	7.92e-05	0.595169	70.7294	level2	mzCloud		HMDB0059805	Organoheterocyclic compounds	Hydroxyindoles	Indoles and derivatives	Indole and derivatives	Alkaloids and derivatives				-0.692468	0.618794	0.125221	1.19249		3.06386e+06	2.45214e+06	4.14404e+06	3.96204e+06	6.20144e+06	5.22627e+06	3.86372e+06	1.6966e+06	3.06182e+06	2.31552e+06	443188	4.11982e+06
HMDB0001517	NEG	5.15	337.057	C9 H15 N4 O8 P	AICA ribonucleotide	0.00119802	3.54379	19.9287	level3	mzCloud	C04677	HMDB0001517	Nucleosides, nucleotides, and analogues	1-ribosyl-imidazolecarboxamides	Imidazole ribonucleosides and ribonucleotides	Imidazole and derivatives	Alkaloids and derivatives	Nucleotide metabolism	Purine metabolism	map00230 Purine metabolism; map00340 Histidine metabolism; map01060 Biosynthesis of plant secondary metabolites; map01065 Biosynthesis of alkaloids derived from histidine and purine; map01100 Metabolic pathways; map01110 Biosynthesis of secondary metabolites; map01130 Biosynthesis of antibiotics; map04152 AMPK signaling pathway	0.579947	1.49479	0.0926223	0.989997		6.26954e+06	6.09226e+06	9.39095e+06	8.38447e+06	4.35636e+06	3.25256e+06	9.98495e+06	7.51668e+06	9.62974e+06	14900000	9.45983e+06	4.91328e+06
C12312	POS	0.932	134.06	C8 H7 N O	Indolin-2-one;	1.82e-05	0.13651		level4	KEGG	C12312		Organoheterocyclic compounds	Indolines	Indoles and derivatives	Indole and derivatives	Alkaloids and derivatives	Biosynthesis of other secondary metabolites	Benzoxazinoid biosynthesis	map00402 Benzoxazinoid biosynthesis; map01110 Biosynthesis of secondary metabolites	0.0951875	1.0682	0.646363	0.248873		6.48757e+06	11700000	15600000	13300000	13100000	13700000	10700000	8.86912e+06	16200000	16900000	13200000	13000000
C21882	NEG	3.575	314.06	C15 H13 N3 O3 S	Fenbendazole S-oxide; Oxfendazole;	-0.00068	-2.15688		level4	KEGG	C21882		Organoheterocyclic compounds		Benzimidazoles	Imidazole and derivatives	Alkaloids and derivatives				-0.0969631	0.934999	0.571044	0.254034		136000000	175000000	165000000	135000000	231000000	173000000	119000000	119000000	154000000	146000000	200000000	210000000
HMDB0000187	NEG	0.864	104.035	C3 H7 N O3	L-Serine	-2.42e-05	-0.230351	97.0626	level1	mzCloud	C00065	HMDB0000187	Peptides	Common amino acids [Fig]	Amino acids	Amino acids	Amino acids and related compounds		Glycine, serine and threonine metabolism	map00260 Glycine, serine and threonine metabolism; map00261 Monobactam biosynthesis; map00270 Cysteine and methionine metabolism; map00460 Cyanoamino acid metabolism; map00600 Sphingolipid metabolism; map00630 Glyoxylate and dicarboxylate metabolism; map00680 Methane metabolism; map00920 Sulfur metabolism; map00970 Aminoacyl-tRNA biosynthesis; map00997 Biosynthesis of various secondary metabolite…	0.115084	1.08304	0.752363	0.16873		10800000	16900000	19300000	11300000	18700000	12800000	9.21006e+06	14700000	13300000	14200000	22000000	23700000
HMDB0000159	POS	1.667	166.087	C9 H11 N O2	L-Phenylalanine	0.000246	1.48883	96.5873	level2	mzCloud	C00079	HMDB0000159	Peptides	Common amino acids [Fig]	Amino acids	Amino acids	Amino acids and related compounds		Phenylalanine metabolism	map00360 Phenylalanine metabolism; map00400 Phenylalanine, tyrosine and tryptophan biosynthesis; map00460 Cyanoamino acid metabolism; map00940 Phenylpropanoid biosynthesis; map00960 Tropane, piperidine and pyridine alkaloid biosynthesis; map00966 Glucosinolate biosynthesis; map00970 Aminoacyl-tRNA biosynthesis; map00998 Biosynthesis of various secondary metabolites - part 2; map01060 Biosynthesis…	-0.245488	0.84353	0.431776	0.528056		364000000	496000000	225000000	295000000	194000000	205000000	261000000	369000000	244000000	382000000	108000000	138000000
HMDB0000168	POS	0.906	133.061	C4 H8 N2 O3	Asparagine	4.41e-06	0.0333633	93.3873	level2	mzCloud	C00152	HMDB0000168	Peptides	Common amino acids [Fig]	Amino acids	Amino acids	Amino acids and related compounds		Alanine, aspartate and glutamate metabolism	map00250 Alanine, aspartate and glutamate metabolism; map00460 Cyanoamino acid metabolism; map00970 Aminoacyl-tRNA biosynthesis; map01060 Biosynthesis of plant secondary metabolites; map01100 Metabolic pathways; map01110 Biosynthesis of secondary metabolites; map01230 Biosynthesis of amino acids; map04974 Protein digestion and absorption; map04978 Mineral absorption; map05230 Central carbon metab…	0.543851	1.45786	0.256617	1.24227		68300000	93900000	393000000	69900000	4.42475e+06	107000000	187000000	94100000	266000000	45800000	178000000	301000000
HMDB0000191	NEG	0.87	132.03	C4 H7 N O4	L-Aspartic acid	1.35e-05	0.10166	86.5527	level2	mzCloud	C00049	HMDB0000191	Peptides	Common amino acids [Fig]	Amino acids	Amino acids	Amino acids and related compounds		Arginine biosynthesis	map00220 Arginine biosynthesis; map00250 Alanine, aspartate and glutamate metabolism; map00260 Glycine, serine and threonine metabolism; map00261 Monobactam biosynthesis; map00270 Cysteine and methionine metabolism; map00300 Lysine biosynthesis; map00340 Histidine metabolism; map00410 beta-Alanine metabolism; map00460 Cyanoamino acid metabolism; map00710 Carbon fixation in photosynthetic organism…	0.89204	1.8558	0.105247	1.18243		12700000	9.20194e+06	27600000	15700000	9.28136e+06	8.9094e+06	16400000	9.75384e+06	23800000	15600000	41100000	48200000
HMDB0000696	POS	1.218	150.059	C5 H11 N O2 S	L-(-)-Methionine	0.000528	3.5432	69.6999	level2	mzCloud	C00073	HMDB0000696	Peptides	Common amino acids [Fig]	Amino acids	Amino acids	Amino acids and related compounds		Cysteine and methionine metabolism	map00270 Cysteine and methionine metabolism; map00966 Glucosinolate biosynthesis; map00970 Aminoacyl-tRNA biosynthesis; map01060 Biosynthesis of plant secondary metabolites; map01070 Biosynthesis of plant hormones; map01100 Metabolic pathways; map01110 Biosynthesis of secondary metabolites; map01210 2-Oxocarboxylic acid metabolism; map01230 Biosynthesis of amino acids; map01523 Antifolate resista…	1.29343	2.4511	0.928189	0.127419		6.06328e+06	8.33292e+06	5.29478e+06	5.12403e+06	2.78142e+06	4.16982e+06	4.05423e+06	62200000	2.0796e+06	5.3996e+06	2.33613e+06	1.74687e+06
HMDB0000719	NEG	0.877	118.051	C4 H9 N O3	DL-Homoserine	-1.78e-05	-0.149469	62.1161	level2	mzCloud	C00263	HMDB0000719	Peptides	Other amino acids [Fig]	Amino acids	Amino acids	Amino acids and related compounds		Glycine, serine and threonine metabolism	map00260 Glycine, serine and threonine metabolism; map00270 Cysteine and methionine metabolism; map00300 Lysine biosynthesis; map00920 Sulfur metabolism; map01100 Metabolic pathways; map01110 Biosynthesis of secondary metabolites; map01120 Microbial metabolism in diverse environments; map01130 Biosynthesis of antibiotics; map01230 Biosynthesis of amino acids	0.279793	1.21402	0.270334	0.541642		4.14612e+06	5.86009e+06	5.61783e+06	3.73159e+06	5.29277e+06	3.7833e+06	3.15687e+06	5.90162e+06	5.64818e+06	5.33935e+06	7.33445e+06	7.13617e+06
HMDB0003423	NEG	0.865	145.062	C5 H10 N2 O3	D-(-)-Glutamine	6.28e-05	0.430256	94.3451	level2	mzCloud	C00819	HMDB0003423	Peptides	Other amino acids [Fig]	Amino acids	Amino acids	Amino acids and related compounds		D-Glutamine and D-glutamate metabolism	map00471 D-Glutamine and D-glutamate metabolism; map01100 Metabolic pathways	0.491444	1.40585	0.208012	0.971755		19700000	7.07595e+06	48300000	15100000	12200000	11900000	21200000	10500000	40100000	27100000	23700000	38200000
HMDB0000267	POS	0.894	147.076	C5 H7 N O3	L-Pyroglutamic acid	7.47e-07	0.0057899	37.0226	level3	mzCloud	C01879	HMDB0000267	Peptides	Other amino acids [Fig]	Amino acids	Amino acids	Amino acids and related compounds		Glutathione metabolism	map00480 Glutathione metabolism; map01100 Metabolic pathways	-0.0401365	0.972563	0.854601	0.169379		94900000	49600000	157000000	86500000	33700000	33500000	76900000	38200000	117000000	93900000	43100000	73900000
C06419	POS	0.853	156.077	C6 H9 N3 O2	D-Histidine; (R)-alpha-Amino-1H-imidazole-4-propionic acid;	6.7e-05	0.432261		level4	KEGG	C06419		Peptides	Other amino acids [Fig]	Amino acids	Amino acids	Amino acids and related compounds				-1.30291	0.405307	0.158666	1.21997		14500000	35700000	5.11234e+06	5.24754e+06	3.1546e+06	5.34757e+06	2.5142e+06	8.1042e+06	4.12603e+06	8.50605e+06	1.7776e+06	2.95277e+06
C08333	POS	10.939	427.193	C16 H27 N O11	Linustatin	17.0278	41616.6	75.9022	level2	mzCloud	C08333		Amino acid related compounds	Cyanogenic glucosides derived from valine or isoleucine	Cyanogenic glucosides	Amino acid related compounds	Amino acids and related compounds				-0.571077	0.673114	0.187885	1.14511		23000000	16700000	20200000	8.88679e+06	9.38823e+06	19000000	21800000	5.342e+06	18900000	10800000	1.25854e+06	7.32836e+06
HMDB0035030	NEG	6.778	456.151	C20 H27 N O11	Amygdalin	0.000162	0.354666	82.4957	level2	PMDB	C08325	HMDB0035030	Amino acid related compounds	Cyanogenic glucosides derived from phenylalanine	Cyanogenic glucosides	Amino acid related compounds	Amino acids and related compounds		Cyanoamino acid metabolism	map00460 Cyanoamino acid metabolism; map01100 Metabolic pathways; map01110 Biosynthesis of secondary metabolites	-0.556431	0.679982	0.173424	0.969228		41500000	67600000	65300000	75400000	42300000	27400000	52300000	30800000	53100000	40300000	9.04314e+06	31800000
HMDB0003640	NEG	1.322	130.087	C6 H13 N O2	DL-	8.09e-05	0.617122	81.472	level1	mzCloud	C02486	HMDB0003640				Amino acids, peptides, and analogues	Amino acids and related compounds				-0.0677933	0.954096	0.739024	0.195613		7.69065e+06	4.13839e+06	4.84242e+06	7.64033e+06	2.90511e+06	5.24182e+06	3.78576e+06	9.57016e+06	4.81557e+06	6.48705e+06	3.74118e+06	2.56902e+06
HMDB0000512	NEG	5.926	206.082	C11 H13 N O3	N-Acetyl-L-phenylalanine	-5.73e-05	-0.276804	95.0358	level2	mzCloud	C03519	HMDB0000512	Organic acids and derivatives	Amino acids, peptides, and analogues	Carboxylic acids and derivatives	Amino acids, peptides, and analogues	Amino acids and related compounds		Phenylalanine metabolism	map00360 Phenylalanine metabolism; map01100 Metabolic pathways	-0.0787956	0.946848	0.431547	0.262864		101000000	137000000	115000000	131000000	115000000	103000000	96600000	117000000	106000000	124000000	119000000	102000000
HMDB0001138	NEG	1.211	188.057	C7 H11 N O5	N-Acetyl-DL-glutamic acid	0.000194	1.02684	86.21	level2	mzCloud	C00624	HMDB0001138	Organic acids and derivatives	Amino acids, peptides, and analogues	Carboxylic acids and derivatives	Amino acids, peptides, and analogues	Amino acids and related compounds		Arginine biosynthesis	map00220 Arginine biosynthesis; map01100 Metabolic pathways; map01110 Biosynthesis of secondary metabolites; map01130 Biosynthesis of antibiotics; map01210 2-Oxocarboxylic acid metabolism; map01230 Biosynthesis of amino acids	-0.432164	0.741149	0.182946	0.763235		3.80594e+06	10600000	8.72969e+06	6.95731e+06	5.39503e+06	8.11952e+06	3.42554e+06	7.43551e+06	3.37706e+06	6.29082e+06	5.40641e+06	6.35893e+06
HMDB0001325	POS	0.855	189.16	C9 H20 N2 O2	N6,N6,N6-Trimethyl-L-lysine	9.64e-05	0.512532	80.4446	level2	mzCloud	C03793	HMDB0001325	Organic acids and derivatives	Amino acids, peptides, and analogues	Carboxylic acids and derivatives	Amino acids, peptides, and analogues	Amino acids and related compounds		Lysine degradation	map00310 Lysine degradation; map01100 Metabolic pathways	-0.429047	0.742752	0.167543	0.747307		21200000	31500000	19100000	16400000	11100000	14800000	14200000	14900000	15300000	18100000	8.19894e+06	14100000
HMDB0001370	POS	0.903	191.103	C7 H14 N2 O4	Diaminopimelic acid	4.68e-05	0.246373	67.9584	level2	mzCloud	C00666	HMDB0001370	Organic acids and derivatives	Amino acids, peptides, and analogues	Carboxylic acids and derivatives	Amino acids, peptides, and analogues	Amino acids and related compounds		Lysine biosynthesis	map00300 Lysine biosynthesis; map01100 Metabolic pathways; map01110 Biosynthesis of secondary metabolites; map01120 Microbial metabolism in diverse environments; map01130 Biosynthesis of antibiotics; map01230 Biosynthesis of amino acids	-0.729148	0.60326	0.0511028	1.24505		38800000	32700000	27400000	35600000	16500000	27800000	24000000	8.16835e+06	26000000	23500000	8.366e+06	17900000
HMDB0002210	POS	4.744	152.071	C8 H9 N O2	2-Phenylglycine	0.00019	1.25705	78.3602	level2	mzCloud		HMDB0002210	Organic acids and derivatives	Amino acids, peptides, and analogues	Carboxylic acids and derivatives	Amino acids, peptides, and analogues	Amino acids and related compounds				-1.01313	0.495469	0.114063	1.55235		26300000	19200000	33200000	15000000	14300000	60300000	20200000	9.64195e+06	28800000	19900000	930067	3.94555e+06
HMDB0003011	NEG	0.922	146.046	C5 H9 N O4	O-Acetylserine	8.76e-05	0.595903	86.9728	level2	mzCloud	C00979	HMDB0003011	Organic acids and derivatives	Amino acids, peptides, and analogues	Carboxylic acids and derivatives	Amino acids, peptides, and analogues	Amino acids and related compounds		Cysteine and methionine metabolism	map00270 Cysteine and methionine metabolism; map00908 Zeatin biosynthesis; map00920 Sulfur metabolism; map00997 Biosynthesis of various secondary metabolites - part 3; map01100 Metabolic pathways; map01110 Biosynthesis of secondary metabolites; map01120 Microbial metabolism in diverse environments; map01130 Biosynthesis of antibiotics; map01200 Carbon metabolism; map01230 Biosynthesis of amino ac…	-0.330208	0.795422	0.0686777	0.824019		23000000	32500000	23800000	25600000	25400000	20100000	29500000	15300000	20100000	21200000	17500000	16100000
HMDB0003337	POS	0.934	613.158	C20 H32 N6 O12 S2	L-Glutathione oxidized	-0.000974	-1.59116	82.8951	level2	mzCloud	C00127	HMDB0003337	Organic acids and derivatives	Amino acids, peptides, and analogues	Carboxylic acids and derivatives	Amino acids, peptides, and analogues	Amino acids and related compounds		Glutathione metabolism	map00480 Glutathione metabolism; map01100 Metabolic pathways; map04216 Ferroptosis; map04918 Thyroid hormone synthesis	0.963528	1.95007	0.0782776	1.25988		4.42116e+06	2.78603e+06	8.66107e+06	5.61768e+06	4.07599e+06	2.385e+06	3.72887e+06	10000000	6.27953e+06	4.74527e+06	18700000	11000000
HMDB0013240	POS	0.896	147.076	C5 H10 N2 O3	DL-Glutamine	1.94e-05	0.132997	90.9456	level2	mzCloud	C00303	HMDB0013240	Organic acids and derivatives	Amino acids, peptides, and analogues	Carboxylic acids and derivatives	Amino acids, peptides, and analogues	Amino acids and related compounds				-0.0401365	0.972563	0.854601	0.169379		94900000	49600000	157000000	86500000	33700000	33500000	76900000	38200000	117000000	93900000	43100000	73900000
HMDB0142894	POS	0.832	147.113	C6 H14 N2 O2	DL-Lysine	0.000218	1.48934	90.2033	level2	mzCloud	C16440	HMDB0142894	Organic acids and derivatives	Amino acids, peptides, and analogues	Carboxylic acids and derivatives	Amino acids, peptides, and analogues	Amino acids and related compounds				-0.633177	0.644755	0.178714	0.994638		48200000	78600000	24300000	42800000	20900000	43000000	28500000	41400000	21600000	43300000	6.94872e+06	24500000
HMDB0000678	POS	0.903	160.097	C7 H13 N O3	N-Isovalerylglycine	4.14e-06	0.0260038	9.80554	level3	PMDB		HMDB0000678	Organic acids and derivatives	Amino acids, peptides, and analogues	Carboxylic acids and derivatives	Amino acids, peptides, and analogues	Amino acids and related compounds				-0.0527956	0.964066	0.677351	0.154871		436000000	371000000	479000000	459000000	407000000	320000000	476000000	377000000	382000000	406000000	409000000	335000000
HMDB0014539	POS	13.11	261.182	C12 H24 N2 O4	Carisoprodol	0.00147659	5.67542	8.96676	level3	mzCloud	C07927	HMDB0014539	Organic acids and derivatives	Amino acids, peptides, and analogues	Carboxylic acids and derivatives	Amino acids, peptides, and analogues	Amino acids and related compounds				1.23589	2.35527	0.0188751	1.61093	Yes	1.14987e+06	1.30296e+06	1.77789e+06	3.03894e+06	1.32425e+06	2.50084e+06	4.68474e+06	4.77968e+06	1.46115e+06	2.69327e+06	6.24306e+06	6.26919e+06
HMDB0028694	NEG	4.51	235.064	C12 H16 N2 O3	L-Alanyl-L-phenylalanine	-0.0443305	-187.749	22.4496	level3	PMDB		HMDB0028694	Organic acids and derivatives	Amino acids, peptides, and analogues	Carboxylic acids and derivatives	Amino acids, peptides, and analogues	Amino acids and related compounds				-0.544517	0.685621	0.319472	0.819974		68000000	38900000	14300000	19400000	27800000	17300000	35800000	30100000	25100000	15600000	15800000	4.90683e+06
C02993	POS	1.932	338.181	C15 H23 N5 O4	Kyotorphin; L-Tyrosyl-L-arginine;	-0.00149459	-4.43267		level4	KEGG	C02993		Organic acids and derivatives	Amino acids, peptides, and analogues	Carboxylic acids and derivatives	Amino acids, peptides, and analogues	Amino acids and related compounds				-0.842637	0.557624	0.0942897	1.47605		18900000	33900000	16200000	12300000	15700000	14700000	2.78356e+06	11800000	18300000	18000000	9.56108e+06	1.75689e+06
C05711	POS	1.205	244.093	C9 H13 N3 O5	gamma-Glutamyl-beta-cyanoalanine;	0.000404	1.66058		level4	KEGG	C05711		Organic acids and derivatives	Amino acids, peptides, and analogues	Carboxylic acids and derivatives	Amino acids, peptides, and analogues	Amino acids and related compounds		Cyanoamino acid metabolism	map00460 Cyanoamino acid metabolism	0.0383697	1.02695	0.793834	0.143057		3.43416e+06	4.0823e+06	1.25838e+06	2.47578e+06	1.86622e+06	3.21831e+06	2.09565e+06	3.49827e+06	2.46155e+06	4.36955e+06	2.17928e+06	2.17112e+06
C07334	NEG	5.456	400.097	C19 H19 N3 O5 S	Oxacillin;	-0.00031	-0.7736		level4	KEGG	C07334		Organic acids and derivatives	Amino acids, peptides, and analogues	Carboxylic acids and derivatives	Amino acids, peptides, and analogues	Amino acids and related compounds				-0.0468089	0.968075	0.733909	0.234453		14400000	17700000	10600000	9.45855e+06	12300000	10400000	16800000	16000000	9.21048e+06	8.97664e+06	14500000	6.98875e+06
C11372	NEG	0.96	457.12	C21 H22 N4 O6 S	ICI D1694; ZD1694; Tomudex; Raltitrexed;	0.000935	2.04048		level4	KEGG	C11372		Organic acids and derivatives	Amino acids, peptides, and analogues	Carboxylic acids and derivatives	Amino acids, peptides, and analogues	Amino acids and related compounds				-0.0796054	0.946316	0.646426	0.208711		8.42888e+06	12700000	10800000	7.34128e+06	9.6163e+06	11700000	8.36808e+06	10300000	7.6624e+06	13200000	8.03503e+06	9.71582e+06
C14034	POS	0.843	518.172	C23 H27 N5 O7 S	Piperacillin; Piperacillin anhydrous;	0.00189682	3.66774		level4	KEGG	C14034		Organic acids and derivatives	Amino acids, peptides, and analogues	Carboxylic acids and derivatives	Amino acids, peptides, and analogues	Amino acids and related compounds				-0.410408	0.752411	0.0368831	0.928362	Yes	27900000	31100000	22700000	25000000	19500000	26400000	18300000	21600000	18100000	24500000	11900000	20300000
HMDB0000500	POS	9.677	139.039	C7 H6 O3	4-Hydroxybenzoic acid	0.000106	0.765251	89.4711	level2	mzCloud	C00156	HMDB0000500	Benzenoids	Benzoic acids and derivatives	Benzene and substituted derivatives	Benzene and derivatives	Benzene and derivatives	Metabolism of cofactors and vitamins	Ubiquinone and other terpenoid-quinone biosynthesis	map00130 Ubiquinone and other terpenoid-quinone biosynthesis; map00362 Benzoate degradation; map00363 Bisphenol degradation; map00623 Toluene degradation; map00627 Aminobenzoate degradation; map00790 Folate biosynthesis; map01061 Biosynthesis of phenylpropanoids; map01100 Metabolic pathways; map01110 Biosynthesis of secondary metabolites; map01120 Microbial metabolism in diverse environments; map…	-1.53343	0.345455	0.0127511	2.08814	Yes	13200000	23100000	29000000	34100000	21200000	22300000	16800000	3.63206e+06	9.15736e+06	9.04386e+06	1.58732e+06	9.18129e+06
HMDB0000543	POS	6.065	165.091	C10 H12 O2	4-Phenylbutyric acid	0.000233	1.4211	90.0538	level2	mzCloud	C21793	HMDB0000543	Benzenoids		Benzene and substituted derivatives	Benzene and derivatives	Benzene and derivatives				-0.044677	0.969507	0.734538	0.133464		14700000	10800000	11500000	10800000	9.70284e+06	9.58937e+06	13200000	10300000	12500000	11700000	8.56237e+06	8.75782e+06
HMDB0001587	NEG	1.212	149.024	C8 H6 O3	Phenylglyoxylic acid	6.49e-05	0.432526	87.9549	level2	mzCloud	C02137	HMDB0001587	Benzenoids	Benzoyl derivatives	Benzene and substituted derivatives	Benzene and derivatives	Benzene and derivatives	Amino acid metabolism	Phenylalanine metabolism	map00360 Phenylalanine metabolism; map00627 Aminobenzoate degradation; map01100 Metabolic pathways; map01120 Microbial metabolism in diverse environments	-0.21426	0.861988	0.646378	0.308789		6.46263e+06	22900000	24600000	11200000	20200000	16000000	6.29529e+06	17200000	10700000	13000000	17200000	23000000
HMDB0001870	NEG	6.759	121.03	C7 H6 O2	Benzoic acid	5.35e-05	0.438592	86.1215	level2	mzCloud	C00180	HMDB0001870	Benzenoids	Benzoic acids and derivatives	Benzene and substituted derivatives	Benzene and derivatives	Benzene and derivatives	Amino acid metabolism	Phenylalanine metabolism	map00360 Phenylalanine metabolism; map00362 Benzoate degradation; map00621 Dioxin degradation; map00623 Toluene degradation; map00627 Aminobenzoate degradation; map01063 Biosynthesis of alkaloids derived from shikimate pathway; map01100 Metabolic pathways; map01110 Biosynthesis of secondary metabolites; map01120 Microbial metabolism in diverse environments; map01220 Degradation of aromatic compou…	0.208256	1.15529	0.935984	0.0616499		3.26077e+06	4.30299e+06	3.72759e+06	4.34866e+06	6.77761e+06	6.28716e+06	3.10262e+06	2.4989e+06	3.27442e+06	4.60924e+06	11200000	8.45209e+06
HMDB0006236	NEG	7.106	119.05	C8 H8 O	Phenylacetaldehyde	8.98e-06	0.0748173	81.3787	level2	mzCloud	C00601	HMDB0006236	Benzenoids	Phenylacetaldehydes	Benzene and substituted derivatives	Benzene and derivatives	Benzene and derivatives	Amino acid metabolism	Phenylalanine metabolism	map00360 Phenylalanine metabolism; map00643 Styrene degradation; map01100 Metabolic pathways; map01120 Microbial metabolism in diverse environments	0.194987	1.14471	0.48572	0.433668		1.72623e+06	3.92373e+06	2.26876e+06	2.7572e+06	5.23731e+06	5.40945e+06	2.28e+06	4.02036e+06	4.10861e+06	3.41864e+06	3.91755e+06	6.6632e+06
HMDB0012138	POS	11.075	145.065	C10 H8 O	1-Naphthol	0.000118	0.821059	88.0991	level2	mzCloud	C11714	HMDB0012138	Benzenoids	Naphthols and derivatives	Naphthalenes	Benzene and derivatives	Benzene and derivatives	Xenobiotics biodegradation and metabolism	Metabolism of xenobiotics by cytochrome P450	map00980 Metabolism of xenobiotics by cytochrome P450; map07114 Naphthalene family	0.663143	1.58353	0.279821	0.78588		7.24435e+06	3.99557e+06	13100000	7.42565e+06	8.10808e+06	5.60526e+06	17900000	9.7794e+06	23400000	9.79408e+06	3.76334e+06	7.29138e+06
HMDB0029686	POS	8.383	137.06	C8 H8 O2	4-Methoxybenzaldehyde	0.00023	1.69386	76.8817	level2	mzCloud	C10761	HMDB0029686	Benzenoids	Benzoyl derivatives	Benzene and substituted derivatives	Benzene and derivatives	Benzene and derivatives				-0.767466	0.587448	0.0679169	1.18098		3.77448e+06	2.8437e+06	4.9722e+06	4.43027e+06	9.38492e+06	6.71904e+06	3.73099e+06	2.21806e+06	3.16866e+06	2.8167e+06	1.23731e+06	5.69983e+06
HMDB0031459	POS	6.699	137.06	C8 H8 O2	3-Methoxybenzaldehyde	0.000261	1.91817	84.795	level2	mzCloud		HMDB0031459	Benzenoids	Benzoyl derivatives	Benzene and substituted derivatives	Benzene and derivatives	Benzene and derivatives				0.461979	1.37743	0.0483128	0.945593	Yes	2.9397e+06	4.32784e+06	3.47215e+06	3.31307e+06	5.58951e+06	5.63712e+06	5.15245e+06	6.18249e+06	4.1759e+06	4.82791e+06	6.88068e+06	7.60117e+06
HMDB0032572	POS	5.67	153.055	C8 H8 O3	Methylparaben	0.000204	1.34273	78.9194	level2	PMDB	D01400	HMDB0032572				Benzene and derivatives	Benzene and derivatives				-1.09024	0.469684	0.0445677	1.45831	Yes	11300000	8.413e+06	2.45762e+06	7.5525e+06	4.26428e+06	3.93915e+06	3.72507e+06	4.50903e+06	3.24719e+06	3.54905e+06	1.57844e+06	1.18457e+06
HMDB0032604	NEG	6.935	151.04	C8 H8 O3	2-Anisic acid	8.22e-05	0.540324	92.4394	level2	mzCloud		HMDB0032604	Benzenoids	Benzoic acids and derivatives	Benzene and substituted derivatives	Benzene and derivatives	Benzene and derivatives				-0.530658	0.692239	0.22159	0.932945		8.97229e+06	4.08735e+06	2.48574e+06	7.44727e+06	5.13064e+06	3.62839e+06	6.73094e+06	5.24147e+06	2.99173e+06	3.96936e+06	1.9999e+06	1.04636e+06
HMDB0041802	POS	11.129	144.081	C10 H9 N	2-Naphthylamine	7.96e-05	0.55667	88.8074	level2	mzCloud	C02227	HMDB0041802	Benzenoids		Naphthalenes	Benzene and derivatives	Benzene and derivatives				-0.739438	0.598973	0.0643875	1.26279		25500000	21700000	10100000	18300000	17800000	14400000	15600000	5.99856e+06	10900000	11700000	3.58708e+06	16800000
HMDB0059898	POS	13.421	195.102	C11 H14 O3	4-Ethoxy ethylbenzoate	0.000388	1.9977	93.6089	level2	mzCloud		HMDB0059898	Benzenoids	Benzoic acids and derivatives	Benzene and substituted derivatives	Benzene and derivatives	Benzene and derivatives				-0.128123	0.915021	0.253842	0.417195		320000000	312000000	272000000	320000000	266000000	251000000	295000000	251000000	202000000	307000000	287000000	251000000
HMDB0060003	POS	5.951	151.039	C8 H8 O4	Isovanillic acid	0.000249	1.48391	89.7119	level2	mzCloud		HMDB0060003	Benzenoids	Benzoic acids and derivatives	Benzene and substituted derivatives	Benzene and derivatives	Benzene and derivatives				-0.436036	0.739163	0.147834	0.859869		28100000	33900000	56700000	50000000	35500000	43400000	39700000	15400000	34400000	29400000	15100000	49100000
HMDB0004992	POS	7.86	166.087	C9 H11 N O2	Benzocaine	0.000354	2.14277	41.3529	level3	mzCloud	C07527	HMDB0004992	Benzenoids	Benzoic acids and derivatives	Benzene and substituted derivatives	Benzene and derivatives	Benzene and derivatives				-0.525168	0.694878	0.185026	0.983785		3.13836e+06	3.33252e+06	4.8795e+06	4.02419e+06	8.03962e+06	6.49667e+06	5.80159e+06	1.86222e+06	5.6312e+06	2.60149e+06	824765	4.06314e+06
HMDB0014724	POS	15.655	318.24	C14 H11 Cl2 N O2	Diclofenac	0.234245	794.006	26.4793	level3	mzCloud	C01690	HMDB0014724	Benzenoids	Halobenzenes	Benzene and substituted derivatives	Benzene and derivatives	Benzene and derivatives				0.143769	1.10479	0.463111	0.300407		46200000	50100000	39800000	40700000	37100000	40700000	45300000	36800000	40100000	71100000	42300000	45800000
HMDB0014922	POS	8.623	242.118	C15 H15 N O2	Mefenamic acid	2.82e-05	0.116809	39.1191	level3	mzCloud	C02168	HMDB0014922	Benzenoids	Benzoic acids and derivatives	Benzene and substituted derivatives	Benzene and derivatives	Benzene and derivatives				-1.48722	0.3567	0.042304	2.00035	Yes	184000000	264000000	68200000	128000000	74400000	68700000	42700000	16800000	50700000	133000000	3.48584e+06	34000000
HMDB0015166	POS	7.621	286.111	C13 H19 N O4 S	Probenecid	-7.01e-06	-0.024584	17.5539	level3	mzCloud	C07372	HMDB0015166	Benzenoids	Benzenesulfonamides	Benzene and substituted derivatives	Benzene and derivatives	Benzene and derivatives				-1.03716	0.487285	0.12869	1.24264		880813	3.01514e+06	647291	1.73516e+06	4.7437e+06	1.43149e+06	485029	911449	436467	778806	2.26984e+06	1.18686e+06
HMDB0015232	POS	6.765	462.234	C28 H29 F2 N3 O	Pimozide	-0.00161848	-3.50907	30.4709	level3	mzCloud	C07566	HMDB0015232	Benzenoids	Diphenylmethanes	Benzene and substituted derivatives	Benzene and derivatives	Benzene and derivatives				0.258547	1.19627	0.0996369	0.632496		16800000	16000000	17400000	14800000	16600000	20400000	23100000	26700000	21100000	17000000	16600000	17700000
HMDB0033839	POS	0.858	213.075	C10 H12 O5	Gallic acid trimethyl ether	-0.000829	-3.90854	11.8196	level3	PMDB		HMDB0033839	Benzenoids	Benzoic acids and derivatives	Benzene and substituted derivatives	Benzene and derivatives	Benzene and derivatives				-0.160224	0.894886	0.513243	0.44296		21100000	15200000	12300000	17300000	7.10143e+06	12000000	15400000	9.81932e+06	15400000	23600000	3.71152e+06	8.18505e+06
HMDB0041944	POS	7.488	278.186	C15 H23 N3 O2	N-Acetylprocainamide	-0.000108	-0.390647	0.464337	level3	mzCloud		HMDB0041944	Benzenoids	Benzoic acids and derivatives	Benzene and substituted derivatives	Benzene and derivatives	Benzene and derivatives				5.77123	54.6152	2.66e-10	4.34641	Yes	888442	915292	616117	875784	791863	1.2389e+06	32300000	53300000	34500000	61400000	47100000	62300000
HMDB0061007	POS	8.247	250.18	C15 H23 N O2	N-Desmethyltramadol	-1.1e-05	-0.0443351	50.3758	level3	mzCloud		HMDB0061007	Benzenoids	Anisoles	Phenol ethers	Benzene and derivatives	Benzene and derivatives				2.59708	6.0506	0.0623955	1.88814		1.20138e+06	2.44634e+06	1.486e+06	3.5027e+06	1.71125e+06	2.35105e+06	8.6181e+06	17100000	646030	5.83041e+06	35600000	8.96569e+06
C07323	POS	0.856	303.061	C14 H10 N2 O6	Olsalazine;	-0.000337	-1.11501		level4	KEGG	C07323		Organoheterocyclic compounds		Azobenzenes	Benzene and derivatives	Benzene and derivatives				0.939531	1.91791	0.162717	1.54175		151528	230420	3.23771e+06	162408	114638	133847	676270	178276	1.86574e+06	163701	1.89086e+06	2.95537e+06
C07523	POS	6.642	179.143	C12 H18 O	Propofol; 2,6-Diisopropylphenol;	0.000241	1.3508		level4	KEGG	C07523		Benzenoids	Cumenes	Benzene and substituted derivatives	Benzene and derivatives	Benzene and derivatives				-0.620923	0.650255	0.153249	1.22141		47600000	31700000	21200000	32500000	21500000	32100000	26900000	15200000	22900000	42500000	2.48642e+06	11300000
C14099	POS	10.986	157.065	C11 H8 O	2-Naphthaldehyde; 2-Naphthalenecarboxaldehyde;	7.04e-05	0.451229		level4	KEGG	C14099		Benzenoids		Naphthalenes	Benzene and derivatives	Benzene and derivatives	Xenobiotics biodegradation and metabolism	Naphthalene degradation	map00626 Naphthalene degradation; map01120 Microbial metabolism in diverse environments; map01220 Degradation of aromatic compounds	0.640614	1.55899	0.16623	0.97931		3.03874e+06	1.36122e+06	5.43705e+06	4.58998e+06	3.51859e+06	1.57927e+06	7.67282e+06	3.73975e+06	9.27087e+06	3.73521e+06	3.28502e+06	2.73543e+06
C14311	POS	6.31	137.096	C9 H12 O	4-Propylphenol;	0.000246	1.81101		level4	KEGG	C14311		Benzenoids	Phenylpropanes	Benzene and substituted derivatives	Benzene and derivatives	Benzene and derivatives				-0.292436	0.816522	0.0378949	0.810132	Yes	26500000	30900000	25600000	23900000	27300000	27500000	25400000	23500000	27500000	19500000	17100000	19000000
C18150	POS	9.126	135.117	C10 H14	n-Butylbenzene;	9.14e-05	0.681283		level4	KEGG	C18150		Benzenoids		Benzene and substituted derivatives	Benzene and derivatives	Benzene and derivatives				-0.148547	0.902158	0.570164	0.325155		111000000	72900000	177000000	87400000	153000000	154000000	178000000	73900000	143000000	73000000	60900000	152000000
HMDB0000639	NEG	0.903	209.03	C6 H10 O8	Mucic acid	-0.000105	-0.500816	87.2157	level1	PMDB	C00879	HMDB0000639	Organic oxygen compounds	Carbohydrates and carbohydrate conjugates	Organooxygen compounds	Carbohydrates	Carbohydrates	Carbohydrate metabolism	Ascorbate and aldarate metabolism	map00053 Ascorbate and aldarate metabolism; map01100 Metabolic pathways	-0.65938	0.63315	0.0519885	1.13518		320000000	356000000	164000000	340000000	187000000	225000000	115000000	86400000	177000000	287000000	150000000	193000000
C00216	NEG	0.882	149.046	C5 H10 O5	D-(-)-Arabinose	-0.000148	-0.983187	81.0975	level2	mzCloud	C00216		Carbohydrates	Aldoses [Fig]	Monosaccharides	Carbohydrates	Carbohydrates				-0.278035	0.824714	0.122079	0.665851		139000000	220000000	135000000	133000000	128000000	149000000	112000000	148000000	93800000	123000000	115000000	153000000
HMDB0000143	NEG	0.874	179.056	C6 H12 O6	D-(+)-Galactose	-5.11e-06	-0.0283795	78.3445	level2	mzCloud	C00984	HMDB0000143	Organic oxygen compounds	Carbohydrates and carbohydrate conjugates	Organooxygen compounds	Carbohydrates	Carbohydrates	Carbohydrate metabolism	Galactose metabolism	map00052 Galactose metabolism; map00520 Amino sugar and nucleotide sugar metabolism; map01100 Metabolic pathways	-0.083893	0.943508	0.451598	0.264585		745000000	1010000000	727000000	719000000	717000000	783000000	655000000	760000000	635000000	750000000	815000000	824000000
HMDB0000150	NEG	0.904	223.046	C6 H10 O6	d-Gluconic acid d-lactone	-0.000174	-0.975631	87.1647	level2	mzCloud	C00198	HMDB0000150	Organic oxygen compounds	Carbohydrates and carbohydrate conjugates	Organooxygen compounds	Carbohydrates	Carbohydrates	Carbohydrate metabolism	Pentose phosphate pathway	map00030 Pentose phosphate pathway; map01100 Metabolic pathways; map01110 Biosynthesis of secondary metabolites; map01120 Microbial metabolism in diverse environments; map01130 Biosynthesis of antibiotics; map01200 Carbon metabolism	-0.489745	0.712151	0.0114597	1.08684	Yes	1480000000	1690000000	1500000000	1410000000	1070000000	1260000000	1170000000	761000000	772000000	1300000000	935000000	1040000000
HMDB0000186	POS	0.885	381.078	C12 H22 O11	a-Lactose	-0.000875	-2.55842	82.3329	level2	mzCloud	C00243	HMDB0000186	Carbohydrates	Disaccharides	Oligosaccharides [Fig]	Carbohydrates	Carbohydrates	Carbohydrate metabolism	Galactose metabolism	map00052 Galactose metabolism; map01100 Metabolic pathways; map02010 ABC transporters; map02060 Phosphotransferase system (PTS); map04973 Carbohydrate digestion and absorption	-0.00203209	0.998592	0.896346	0.0367887		4170000000	3790000000	3700000000	4170000000	3680000000	3820000000	3650000000	4440000000	4130000000	4490000000	3200000000	3380000000
HMDB0000625	NEG	0.88	195.051	C6 H12 O7	Gluconic acid	-0.000222	-1.13245	96.2151	level2	mzCloud	C00257	HMDB0000625	Carbohydrates	Sugar acids [Fig]	Monosaccharides	Carbohydrates	Carbohydrates	Carbohydrate metabolism	Pentose phosphate pathway	map00030 Pentose phosphate pathway; map01100 Metabolic pathways; map01110 Biosynthesis of secondary metabolites; map01120 Microbial metabolism in diverse environments; map01130 Biosynthesis of antibiotics; map01200 Carbon metabolism	-1.20267	0.434471	0.00715469	1.79522	Yes	1490000000	1910000000	1230000000	1540000000	1030000000	2130000000	874000000	706000000	869000000	845000000	221000000	537000000
HMDB0000943	NEG	0.888	135.03	C4 H8 O5	L-Threonic acid	8.21e-05	0.603188	93.6454	level2	mzCloud	C01620	HMDB0000943	Organic oxygen compounds	Carbohydrates and carbohydrate conjugates	Organooxygen compounds	Carbohydrates	Carbohydrates	Carbohydrate metabolism	Ascorbate and aldarate metabolism	map00053 Ascorbate and aldarate metabolism; map01100 Metabolic pathways	-0.490987	0.711538	0.259501	0.705512		49700000	150000000	51800000	85200000	86200000	148000000	39200000	92000000	55100000	74200000	79300000	66500000
HMDB0000975	NEG	0.891	341.109	C12 H22 O11	a,a-Trehalose	6.77e-05	0.197952	93.9077	level2	mzCloud	C01083	HMDB0000975	Carbohydrates	Disaccharides	Oligosaccharides [Fig]	Carbohydrates	Carbohydrates	Carbohydrate metabolism	Starch and sucrose metabolism	map00500 Starch and sucrose metabolism; map01100 Metabolic pathways; map01110 Biosynthesis of secondary metabolites; map02010 ABC transporters; map02060 Phosphotransferase system (PTS)	0.11162	1.08044	0.881568	0.0694923		1230000000	1670000000	1270000000	1520000000	1180000000	1040000000	1040000000	2410000000	1430000000	1730000000	837000000	1100000000
HMDB0001586	NEG	0.828	259.022	C6 H13 O9 P	Glucose 1-phosphate	-0.000187	-0.720844	91.393	level2	mzCloud	C00103	HMDB0001586	Organic oxygen compounds	Carbohydrates and carbohydrate conjugates	Organooxygen compounds	Carbohydrates	Carbohydrates	Carbohydrate metabolism	Glycolysis / Gluconeogenesis	map00010 Glycolysis / Gluconeogenesis; map00040 Pentose and glucuronate interconversions; map00052 Galactose metabolism; map00500 Starch and sucrose metabolism; map00520 Amino sugar and nucleotide sugar metabolism; map00521 Streptomycin biosynthesis; map00523 Polyketide sugar unit biosynthesis; map00525 Acarbose and validamycin biosynthesis; map00561 Glycerolipid metabolism; map01060 Biosynthesis…	-0.12813	0.915017	0.396445	0.358359		28200000	20800000	31800000	24500000	26800000	25100000	27000000	15600000	24800000	31500000	24900000	19900000
HMDB0001900	NEG	0.881	193.035	C5 H8 O5	d-Ribono-1,4-lactone	-3.14e-05	-0.212252	92.02	level2	mzCloud		HMDB0001900	Organic oxygen compounds	Carbohydrates and carbohydrate conjugates	Organooxygen compounds	Carbohydrates	Carbohydrates				-1.50483	0.352372	0.0247605	2.44302	Yes	950000000	951000000	495000000	775000000	363000000	432000000	573000000	34400000	68300000	649000000	33700000	39800000
HMDB0003213	POS	0.986	527.158	C18 H32 O16	D-Raffinose	21.9818	43600.1	88.2029	level2	mzCloud	C00492	HMDB0003213	Organic oxygen compounds	Carbohydrates and carbohydrate conjugates	Organooxygen compounds	Carbohydrates	Carbohydrates	Carbohydrate metabolism	Galactose metabolism	map00052 Galactose metabolism; map01100 Metabolic pathways; map02010 ABC transporters	-0.757344	0.591584	0.400959	0.80732		30400000	51500000	8.59732e+06	44100000	4.75253e+06	10700000	17100000	24600000	10600000	29400000	2.9609e+06	4.25261e+06
HMDB0010325	NEG	7.391	221.067	C8 H14 O7	Ethyl-	-5.29e-05	-0.238047	69.5947	level2	mzCloud		HMDB0010325	Organic oxygen compounds	Carbohydrates and carbohydrate conjugates	Organooxygen compounds	Carbohydrates	Carbohydrates				-0.257593	0.836483	0.172059	0.610094		8.37836e+06	6.99526e+06	7.12298e+06	8.98637e+06	10400000	10700000	6.63068e+06	7.00379e+06	5.84908e+06	8.3066e+06	5.22151e+06	11000000
HMDB0039176	NEG	6.317	711.217	C24 H42 O21	Nystose	46.0028	69050.3	66.9704	level2	PMDB		HMDB0039176	Organic oxygen compounds	Carbohydrates and carbohydrate conjugates	Organooxygen compounds	Carbohydrates	Carbohydrates				0.115528	1.08337	0.668682	0.281167		46700000	19900000	57300000	78600000	50800000	31500000	69600000	66400000	29800000	61600000	30400000	50700000
HMDB0036592	POS	7.807	498.218	C20 H35 N O13	Validamycin A	0.000376	0.755812	41.0155	level3	mzCloud	C12112	HMDB0036592	Organic oxygen compounds	Carbohydrates and carbohydrate conjugates	Organooxygen compounds	Carbohydrates	Carbohydrates	Biosynthesis of other secondary metabolites	Acarbose and validamycin biosynthesis	map00525 Acarbose and validamycin biosynthesis; map01100 Metabolic pathways; map01130 Biosynthesis of antibiotics	0.424505	1.34211	0.209847	0.712557		10200000	4.72619e+06	7.29403e+06	7.94532e+06	5.20213e+06	4.48534e+06	11800000	10900000	8.36795e+06	8.26607e+06	10200000	3.93533e+06
C00502	NEG	0.95	165.041	C5 H10 O6	D-Xylonate;	3.79e-05	0.228165		level4	KEGG	C00502		Organic oxygen compounds	Carbohydrates and carbohydrate conjugates	Organooxygen compounds	Carbohydrates	Carbohydrates	Carbohydrate metabolism	Pentose and glucuronate interconversions	map00040 Pentose and glucuronate interconversions; map01100 Metabolic pathways	-0.511843	0.701326	0.0566371	0.976138		70700000	138000000	68600000	60300000	71100000	89600000	53400000	76700000	39800000	58800000	51600000	69700000
C01630	NEG	0.927	281.087	C10 H18 O9	Xylobiose;	-0.000326	-1.15631		level4	KEGG	C01630		Carbohydrates	Disaccharides	Oligosaccharides [Fig]	Carbohydrates	Carbohydrates			map02010 ABC transporters	-0.457956	0.728017	0.15555	0.788465		9.76224e+06	21400000	10600000	6.83115e+06	10100000	11400000	7.15883e+06	11700000	6.7936e+06	8.01739e+06	7.7959e+06	9.5857e+06
C01674	POS	10.138	425.178	C16 H28 N2 O11	Chitobiose; Diacetylchitobiose; N,N'-Diacetylchitobiose;	0.00135882	3.20348		level4	KEGG	C01674		Organic oxygen compounds	Carbohydrates and carbohydrate conjugates	Organooxygen compounds	Carbohydrates	Carbohydrates	Carbohydrate metabolism	Amino sugar and nucleotide sugar metabolism	map00520 Amino sugar and nucleotide sugar metabolism; map01100 Metabolic pathways; map02010 ABC transporters; map02060 Phosphotransferase system (PTS)	-0.49767	0.70825	0.239555	0.757227		62200000	28400000	34300000	18800000	25300000	56400000	43100000	14800000	33500000	26800000	11900000	29700000
C01796	NEG	0.884	165.04	C4 H8 O4	D-Erythrose;	5.32e-06	0.0443018		level4	KEGG	C01796		Carbohydrates	Aldoses [Fig]	Monosaccharides	Carbohydrates	Carbohydrates				-0.533717	0.690773	0.0268725	1.06339	Yes	329000000	498000000	242000000	273000000	261000000	387000000	234000000	278000000	202000000	218000000	219000000	223000000
C02076	NEG	0.912	209.067	C7 H14 O7	Sedoheptulose; D-altro-Heptulose; D-Sedoheptulose; Volemulose;	-0.000156	-0.743208		level4	KEGG	C02076		Carbohydrates	Ketoses [Fig]	Monosaccharides	Carbohydrates	Carbohydrates	Energy metabolism	Carbon fixation in photosynthetic organisms	map00710 Carbon fixation in photosynthetic organisms; map01100 Metabolic pathways	0.0898255	1.06424	0.477743	0.258143		86600000	124000000	114000000	85300000	85900000	79300000	92600000	114000000	81500000	112000000	98000000	114000000
C15480	NEG	1.208	204.088	C8 H15 N O5	N-Acetyl-D-fucosamine; 2-Acetamido-2,6-dideoxy-D-galactose;	1.26e-05	0.0616601		level4	KEGG	C15480		Carbohydrates	Amino sugars [Fig]	Monosaccharides	Carbohydrates	Carbohydrates				-0.258468	0.835975	0.393325	0.560621		2.21006e+06	5.79099e+06	4.44547e+06	3.30469e+06	3.45601e+06	2.5915e+06	2.34712e+06	5.13962e+06	1.43073e+06	3.44296e+06	3.56965e+06	2.29312e+06
0.923_665.21591	NEG	0.923	665.216	C24 H42 O21	Stachyose	0.00132394	1.98724	18.6752	level3	PMDB						Others	Carbohydrates				0.156574	1.11464	0.430657	0.332776		26800000	26000000	32700000	25800000	26700000	30100000	27600000	44000000	24500000	33200000	23400000	34700000
C01527	NEG	4.845	399.093	C16 H18 O9	Scopolin	46.0057	129925	75.0977	level1	PMDB	C01527		Phenylpropanoids	Coumarins	Coumarins	Coumarins	Coumarins, Lignans, and derivatives	Biosynthesis of other secondary metabolites	Phenylpropanoid biosynthesis	map00940 Phenylpropanoid biosynthesis; map01061 Biosynthesis of phenylpropanoids; map01110 Biosynthesis of secondary metabolites	0.191869	1.14224	0.862852	0.0955629		5.29404e+06	14900000	8.54637e+06	16900000	19700000	6.46106e+06	7.49591e+06	9.91521e+06	6.59501e+06	8.41955e+06	35400000	14200000
C09210	POS	6.769	247.097	C14 H14 O4	Columbianetin	7.85e-05	0.318887	74.9166	level2	mzCloud	C09210		Phenylpropanoids	Furanocoumarins	Coumarins	Coumarins	Coumarins, Lignans, and derivatives				-0.832907	0.561397	0.064081	1.38691		4.71951e+06	5.10394e+06	4.06781e+06	6.5228e+06	7.96741e+06	5.37457e+06	3.67058e+06	3.02865e+06	4.59586e+06	3.70242e+06	632880	3.32014e+06
HMDB0001218	POS	7.366	147.044	C9 H6 O2	Coumarin	0.00024	1.64472	83.8532	level2	mzCloud	C05851	HMDB0001218	Phenylpropanoids	Coumarins	Coumarins	Coumarins	Coumarins, Lignans, and derivatives	Biosynthesis of other secondary metabolites	Phenylpropanoid biosynthesis	map00940 Phenylpropanoid biosynthesis; map01110 Biosynthesis of secondary metabolites	-0.136929	0.909453	0.542527	0.248934		13200000	11200000	23100000	13700000	15800000	13100000	9.94373e+06	13200000	12600000	15200000	14600000	16300000
HMDB0013679	POS	14.506	203.034	C11 H6 O4	Bergaptol	0.000203	1.00445	88.3803	level2	PMDB	C00758	HMDB0013679	Phenylpropanoids	Furanocoumarins	Coumarins	Coumarins	Coumarins, Lignans, and derivatives	Chemical structure transformation maps	Biosynthesis of phenylpropanoids	map01061 Biosynthesis of phenylpropanoids	0.648014	1.56701	0.271713	1.09709		4.17062e+06	5.66012e+06	211833	3.4059e+06	3.26033e+06	295919	4.77343e+06	4.27724e+06	7.48224e+06	3.76978e+06	5.6848e+06	659080
HMDB0029865	POS	5.775	163.039	C9 H6 O3	7-Hydroxycoumarine	0.000221	1.36576	71.6666	level2	mzCloud	C09315	HMDB0029865	Phenylpropanoids	Coumarins	Coumarins	Coumarins	Coumarins, Lignans, and derivatives	Biosynthesis of other secondary metabolites	Phenylpropanoid biosynthesis	map00940 Phenylpropanoid biosynthesis; map01061 Biosynthesis of phenylpropanoids; map01110 Biosynthesis of secondary metabolites	1.05003	2.07057	0.178172	1.01245		3.28806e+06	2.50668e+06	3.06074e+06	5.47792e+06	2.51326e+06	3.09536e+06	11500000	6.48036e+06	3.43431e+06	5.39795e+06	13000000	1.46235e+06
HMDB0030818	POS	7.944	207.065	C11 H10 O4	Scoparone	0.000208	1.00892	86.9353	level2	mzCloud	C09311	HMDB0030818	Phenylpropanoids	Coumarins	Coumarins	Coumarins	Coumarins, Lignans, and derivatives				0.0328772	1.02305	0.658689	0.330879		16800000	28100000	2.75084e+06	19900000	4.34966e+06	4.48151e+06	18800000	21600000	3.79648e+06	13300000	14200000	6.511e+06
C09266	NEG	5.006	369.083	C16 H18 O10	Fraxin	0.000348	0.940565	28.4389	level3	mzCloud	C09266		Phenylpropanoids	Coumarins	Coumarins	Coumarins	Coumarins, Lignans, and derivatives				-0.373625	0.771841	0.337465	0.615905		45500000	77400000	30300000	32400000	22100000	31800000	50400000	41300000	24700000	22800000	20300000	25500000
HMDB0240464	NEG	5.459	351.072	C16 H16 O9	4-Methylumbelliferyl glucuronide	0.000232	0.660207	57.3345	level3	mzCloud	C11584	HMDB0240464	Phenylpropanoids and polyketides	Coumarin glycosides	Coumarins and derivatives	Coumarins and derivatives	Coumarins, Lignans, and derivatives				-0.618155	0.651503	0.455267	0.608631		5.91841e+06	26400000	4.84346e+06	7.00054e+06	23500000	17900000	5.93513e+06	11400000	5.34962e+06	8.64645e+06	15500000	8.94307e+06
C05366	NEG	7.198	357.135	C20 H22 O6	(+)-Pinoresinol	0.000343	0.95761	69.9417	level2	PMDB	C05366		Phenylpropanoids	Lignans	Lignans	Lignans	Coumarins, Lignans, and derivatives	Biosynthesis of other secondary metabolites	Biosynthesis of various secondary metabolites - part 2	map00998 Biosynthesis of various secondary metabolites - part 2; map01061 Biosynthesis of phenylpropanoids; map01110 Biosynthesis of secondary metabolites	0.356562	1.28037	0.0519543	0.811967		2.94766e+06	2.62961e+06	2.90643e+06	2.62412e+06	3.93839e+06	3.43998e+06	3.78548e+06	3.66729e+06	3.01031e+06	3.4466e+06	4.19518e+06	5564342
HMDB0035698	POS	6.696	341.138	C20 H22 O6	Matairesinol	-18.0107	-50289.3	75.5297	level2	mzCloud	C10682	HMDB0035698	Phenylpropanoids	Lignans	Lignans	Lignans	Coumarins, Lignans, and derivatives	Biosynthesis of other secondary metabolites	Biosynthesis of various secondary metabolites - part 2	map00998 Biosynthesis of various secondary metabolites - part 2; map01061 Biosynthesis of phenylpropanoids; map01110 Biosynthesis of secondary metabolites	0.561984	1.4763	0.0367432	1.07374	Yes	5.44659e+06	7.94991e+06	7.15529e+06	6.05382e+06	11200000	11700000	11300000	12400000	8.50895e+06	9.75308e+06	13500000	17700000
C10876	POS	8.77	579.208	C28 H34 O13	Podorhizol beta-D-glucoside;	0.00127864	2.21142		level4	KEGG	C10876		Phenylpropanoids	Lignan glycosides	Lignans	Lignans	Coumarins, Lignans, and derivatives				0.154606	1.11312	0.444382	0.594166		1.23096e+06	3.19269e+06	948581	1.98045e+06	6.80634e+06	6.22171e+06	1.7516e+06	4.44575e+06	3.94148e+06	2.73575e+06	3.95348e+06	5.8581e+06
HMDB0000034	POS	1.297	136.062	C5 H5 N5	Adenine	0.000281	2.07828	78.64	level1	mzCloud	C00147	HMDB0000034	Nucleic acids	Purines	Bases [Fig]	Nucleic acids	Nucleic acids and derivatives	Nucleotide metabolism	Purine metabolism	map00230 Purine metabolism; map00908 Zeatin biosynthesis; map01100 Metabolic pathways	0.119549	1.0864	0.105437	0.438054		64000000	56900000	51100000	58300000	51100000	52300000	58200000	63500000	55800000	62300000	66400000	56100000
HMDB0000132	POS	1.392	152.057	C5 H5 N5 O	Guanine	0.000191	1.26535	88.6229	level1	mzCloud	C00242	HMDB0000132	Nucleic acids	Purines	Bases [Fig]	Nucleic acids	Nucleic acids and derivatives	Nucleotide metabolism	Purine metabolism	map00230 Purine metabolism; map01100 Metabolic pathways	0.0444211	1.03127	0.884655	0.212026		55200000	53600000	492859	39200000	429670	41300000	226106	61900000	39400000	53700000	40700000	220972
HMDB0000050	POS	1.298	268.104	C10 H13 N5 O4	Adenosine	-7.59e-05	-0.284186	94.4127	level2	mzCloud	C00212	HMDB0000050	Nucleic acids	Ribonucleosides	Nucleosides [Fig]	Nucleic acids	Nucleic acids and derivatives	Nucleotide metabolism	Purine metabolism	map00230 Purine metabolism; map01100 Metabolic pathways; map02010 ABC transporters; map04022 cGMP-PKG signaling pathway; map04024 cAMP signaling pathway; map04071 Sphingolipid signaling pathway; map04080 Neuroactive ligand-receptor interaction; map04270 Vascular smooth muscle contraction; map04923 Regulation of lipolysis in adipocytes; map04924 Renin secretion; map05012 Parkinson disease; map0503…	0.00846974	1.00589	0.978577	0.0163057		900000000	761000000	677000000	809000000	656000000	682000000	567000000	810000000	747000000	811000000	888000000	689000000
HMDB0000089	POS	0.928	244.093	C9 H13 N3 O5	Cytidine	-0.000215	-0.883048	85.6834	level2	mzCloud	C00475	HMDB0000089	Nucleic acids	Ribonucleosides	Nucleosides [Fig]	Nucleic acids	Nucleic acids and derivatives	Nucleotide metabolism	Pyrimidine metabolism	map00240 Pyrimidine metabolism; map01100 Metabolic pathways; map02010 ABC transporters	-0.133763	0.911451	0.914466	0.0668884		26400000	26700000	7.06019e+06	17800000	10400000	23700000	13400000	19800000	15400000	26800000	9.97686e+06	16700000
HMDB0000133	POS	1.392	284.099	C10 H13 N5 O5	Guanosine	-2.2e-05	-0.0776468	86.9761	level2	PMDB	C00387	HMDB0000133	Nucleic acids	Ribonucleosides	Nucleosides [Fig]	Nucleic acids	Nucleic acids and derivatives	Nucleotide metabolism	Purine metabolism	map00230 Purine metabolism; map01100 Metabolic pathways; map02010 ABC transporters	-0.0202404	0.986068	0.553899	0.860945		52800000	258285	27900000	37500000	29300000	37000000	158408	57400000	36300000	48400000	39900000	97204.5
HMDB0000296	NEG	1.208	243.062	C9 H12 N2 O6	Uridine	-0.000226	-0.927129	94.3601	level2	mzCloud	C00299	HMDB0000296	Nucleic acids	Ribonucleosides	Nucleosides [Fig]	Nucleic acids	Nucleic acids and derivatives	Nucleotide metabolism	Pyrimidine metabolism	map00240 Pyrimidine metabolism; map01100 Metabolic pathways; map02010 ABC transporters	-0.0342399	0.976546	0.746963	0.145081		11900000	15700000	15400000	13300000	11100000	11600000	9.02086e+06	14200000	9.24111e+06	16400000	14900000	13500000
HMDB0000302	NEG	1.006	565.048	C15 H24 N2 O17 P2	Uridine 5'-diphosphogalactose	0.000719	1.26953	76.9687	level2	mzCloud	C00052	HMDB0000302	Nucleosides, nucleotides, and analogues	Pyrimidine nucleotide sugars	Pyrimidine nucleotides	Nucleic acids and analogues	Nucleic acids and derivatives	Carbohydrate metabolism	Galactose metabolism	map00052 Galactose metabolism; map00520 Amino sugar and nucleotide sugar metabolism; map01100 Metabolic pathways	0.27572	1.2106	0.665334	0.250533		8.58809e+06	8.37835e+06	10700000	9.8895e+06	17200000	9.81793e+06	7.04912e+06	11600000	8.00882e+06	14300000	28100000	9.15077e+06
HMDB0001173	POS	3.659	298.097	C11 H15 N5 O3 S	5'-S-Methyl-5'-thioadenosine	-0.000248	-0.836264	82.3489	level2	mzCloud	C00170	HMDB0001173	Nucleosides, nucleotides, and analogues	5'-deoxy-5'-thionucleosides	5'-deoxyribonucleosides	Nucleic acids and analogues	Nucleic acids and derivatives	Amino acid metabolism	Cysteine and methionine metabolism	map00270 Cysteine and methionine metabolism; map00908 Zeatin biosynthesis; map01060 Biosynthesis of plant secondary metabolites; map01100 Metabolic pathways	-0.539191	0.688156	0.451978	0.571658		6.066e+06	7.47906e+06	7.30115e+06	5.85392e+06	30600000	6.73637e+06	2.76977e+06	9.04774e+06	5.30671e+06	7.45716e+06	13100000	6.3367e+06
HMDB0000058	POS	1.205	330.06	C10 H12 N5 O6 P	Adenosine 3'5'-cyclic monophosphate	-0.000104	-0.315169	56.6912	level3	mzCloud	C00575	HMDB0000058	Nucleic acids	3',5'-Cyclic nuclcleotides	Cyclic nucleotides [Fig]	Nucleic acids	Nucleic acids and derivatives	Nucleotide metabolism	Purine metabolism	map00230 Purine metabolism; map01100 Metabolic pathways; map01522 Endocrine resistance; map02025 Biofilm formation - Pseudomonas aeruginosa; map02026 Biofilm formation - Escherichia coli; map04010 MAPK signaling pathway; map04014 Ras signaling pathway; map04015 Rap1 signaling pathway; map04020 Calcium signaling pathway; map04022 cGMP-PKG signaling pathway; map04024 cAMP signaling pathway; map0406…	1.15458	2.22619	0.0959846	1.54994		289598	311037	3.05704e+06	333967	2.19783e+06	740224	1.20281e+06	1.45197e+06	1.60242e+06	803467	6.57877e+06	3.78741e+06
C02355	NEG	0.931	305.018	C9 H11 N2 O8 P	2',3'-Cyclic UMP;	-0.000294	-0.961643		level4	KEGG	C02355		Nucleic acids	2',3'-Cyclic nucleotides	Cyclic nucleotides [Fig]	Nucleic acids	Nucleic acids and derivatives	Nucleotide metabolism	Pyrimidine metabolism	map00240 Pyrimidine metabolism; map01100 Metabolic pathways	0.894824	1.85938	0.0718596	1.33455		1.78814e+06	709793	3.58832e+06	1.89174e+06	3.47681e+06	2.96878e+06	2.06285e+06	3.73286e+06	4.1576e+06	2.78007e+06	6.52002e+06	7.56556e+06
HMDB0014445	POS	10.306	288.086	C9 H14 N5 O4 P	Tenofovir	0.000523	1.82019	37.0612	level3	mzCloud	C17407	HMDB0014445	Organoheterocyclic compounds	Purines and purine derivatives	Imidazopyrimidines	Purines and derivatives	Nucleic acids and derivatives				-0.222691	0.856966	0.809532	0.16647		3.44235e+06	11400000	12400000	5.24762e+06	2.85812e+06	9.38661e+06	5.55721e+06	9.57648e+06	9.6419e+06	3.04527e+06	5.30625e+06	5.16316e+06
HMDB0000094	NEG	1.208	191.02	C6 H8 O7	Citric acid	1.45e-05	0.0757206	98.2055	level1	mzCloud	C00158	HMDB0000094	Organic acids	Tricarboxylic acids	Carboxylic acids [Fig]	Organic acids	Organic acids	Carbohydrate metabolism	Citrate cycle (TCA cycle)	map00020 Citrate cycle (TCA cycle); map00250 Alanine, aspartate and glutamate metabolism; map00630 Glyoxylate and dicarboxylate metabolism; map00720 Carbon fixation pathways in prokaryotes; map00997 Biosynthesis of various secondary metabolites - part 3; map01060 Biosynthesis of plant secondary metabolites; map01061 Biosynthesis of phenylpropanoids; map01062 Biosynthesis of terpenoids and steroid…	0.26208	1.19921	0.523804	0.422388		853000000	379000000	236000000	455000000	429000000	386000000	679000000	222000000	896000000	410000000	560000000	516000000
HMDB0000134	NEG	1.276	115.004	C4 H4 O4	Fumaric acid	2.41e-05	0.207577	88.3849	level1	mzCloud	C00122	HMDB0000134	Organic acids and derivatives	Dicarboxylic acids and derivatives	Carboxylic acids and derivatives	Organic acids	Organic acids	Carbohydrate metabolism	Citrate cycle (TCA cycle)	map00020 Citrate cycle (TCA cycle); map00190 Oxidative phosphorylation; map00220 Arginine biosynthesis; map00250 Alanine, aspartate and glutamate metabolism; map00350 Tyrosine metabolism; map00360 Phenylalanine metabolism; map00620 Pyruvate metabolism; map00643 Styrene degradation; map00650 Butanoate metabolism; map00720 Carbon fixation pathways in prokaryotes; map00760 Nicotinate and nicotinamid…	-0.0449095	0.969351	0.878959	0.0608838		18800000	20400000	26800000	21000000	16500000	33500000	21800000	19300000	16900000	22800000	31200000	20900000
HMDB0000254	NEG	1.267	117.019	C4 H6 O4	Succinic acid	1.48e-05	0.125806	96.1679	level1	mzCloud	C00042	HMDB0000254	Organic acids	Dicarboxylic acids	Carboxylic acids [Fig]	Organic acids	Organic acids	Carbohydrate metabolism	Citrate cycle (TCA cycle)	map00020 Citrate cycle (TCA cycle); map00190 Oxidative phosphorylation; map00250 Alanine, aspartate and glutamate metabolism; map00310 Lysine degradation; map00350 Tyrosine metabolism; map00360 Phenylalanine metabolism; map00361 Chlorocyclohexane and chlorobenzene degradation; map00620 Pyruvate metabolism; map00630 Glyoxylate and dicarboxylate metabolism; map00640 Propanoate metabolism; map00650 …	0.3965	1.31631	0.615582	0.333551		18800000	30600000	38200000	31600000	24900000	40100000	27000000	22400000	24200000	24600000	100000000	44000000
HMDB0000208	NEG	1.201	191.02	C5 H6 O5	2-Oxoglutaric acid	-4.01e-05	-0.274644	81.2671	level2	mzCloud	C00026	HMDB0000208	Organic acids	2-Oxocarboxylic acids	Carboxylic acids [Fig]	Organic acids	Organic acids	Carbohydrate metabolism	Citrate cycle (TCA cycle)	map00020 Citrate cycle (TCA cycle); map00040 Pentose and glucuronate interconversions; map00053 Ascorbate and aldarate metabolism; map00220 Arginine biosynthesis; map00250 Alanine, aspartate and glutamate metabolism; map00300 Lysine biosynthesis; map00310 Lysine degradation; map00340 Histidine metabolism; map00365 Furfural degradation; map00430 Taurine and hypotaurine metabolism; map00471 D-Gluta…	0.26208	1.19921	0.523804	0.422388		853000000	379000000	236000000	455000000	429000000	386000000	679000000	222000000	896000000	410000000	560000000	516000000
HMDB0000606	NEG	2.537	147.03	C5 H8 O5	D-a-Hydroxyglutaric acid	0.000148	1.0021	60.415	level2	mzCloud	C01087	HMDB0000606	Organic acids and derivatives	Short-chain hydroxy acids and derivatives	Hydroxy acids and derivatives	Organic acids	Organic acids				-0.205237	0.867396	0.439524	0.387724		21600000	12600000	30300000	19900000	27700000	21800000	19400000	10600000	22000000	23700000	13800000	26600000
HMDB0000958	NEG	1.202	173.009	C6 H6 O6	trans-Aconitic acid	-5.88e-06	-0.0337702	85.6885	level2	mzCloud	C02341	HMDB0000958	Organic acids	Tricarboxylic acids	Carboxylic acids [Fig]	Organic acids	Organic acids	Carbohydrate metabolism	C5-Branched dibasic acid metabolism	map00660 C5-Branched dibasic acid metabolism; map01100 Metabolic pathways	0.341826	1.26736	0.231858	0.641152		19200000	14700000	7.80001e+06	10700000	14500000	13600000	13300000	17200000	16300000	9.79487e+06	22300000	23200000
HMDB0001259	NEG	0.873	101.024	C4 H6 O3	Succinic semialdehyde	-5.64e-05	-0.552714	73.3351	level2	mzCloud	C00232	HMDB0001259	Organic acids	4-Oxocarboxylic acid	Carboxylic acids [Fig]	Organic acids	Organic acids	Amino acid metabolism	Alanine, aspartate and glutamate metabolism	map00250 Alanine, aspartate and glutamate metabolism; map00350 Tyrosine metabolism; map00650 Butanoate metabolism; map00720 Carbon fixation pathways in prokaryotes; map00750 Vitamin B6 metabolism; map00760 Nicotinate and nicotinamide metabolism; map01100 Metabolic pathways; map01120 Microbial metabolism in diverse environments; map01200 Carbon metabolism; map02024 Quorum sensing	-0.240867	0.846237	0.11336	0.618184		82200000	116000000	75200000	75000000	67500000	74900000	63600000	65300000	63700000	76300000	77200000	69300000
HMDB0015109	POS	4.757	293.099	C10 H16 N2 O8	Ethylenediaminetetraacetic acid	0.00148436	5.08185	29.5051	level3	PMDB	C00284	HMDB0015109	Organic acids and derivatives	Tetracarboxylic acids and derivatives	Carboxylic acids and derivatives	Organic acids	Organic acids				-1.04822	0.483563	0.0314352	1.57729	Yes	13500000	17200000	6.67821e+06	11400000	7.25292e+06	8.78196e+06	5.74787e+06	5.00547e+06	7.84905e+06	7.89111e+06	1.32998e+06	3.48831e+06
C11111	POS	11.065	291.071	C12 H18 O4 S2	Isoprothiolane;	-0.00140085	-4.82943		level4	KEGG	C11111		Organic acids and derivatives	Dicarboxylic acids and derivatives	Carboxylic acids and derivatives	Organic acids	Organic acids				0.379079	1.30051	0.920767	0.190043		1.76672e+06	66145.4	3.84984e+06	1.02223e+06	533988	910899	5.13628e+06	215249	1.53312e+06	982736	85332.5	2.64622e+06
C00019	POS	0.89	399.144	C15 H22 N6 O5 S	S-Adenosylmethionine	-0.000564	-1.41553	79.5915	level2	mzCloud	C00019		Vitamins and Cofactors	Coenzymes [Fig]	Cofactors	Cofactors	Cofactors, Vitamins and Hormones	Biosynthesis of other secondary metabolites	Monobactam biosynthesis	map00261 Monobactam biosynthesis; map00270 Cysteine and methionine metabolism; map00330 Arginine and proline metabolism; map00908 Zeatin biosynthesis; map01060 Biosynthesis of plant secondary metabolites; map01070 Biosynthesis of plant hormones; map01100 Metabolic pathways; map01110 Biosynthesis of secondary metabolites; map01130 Biosynthesis of antibiotics; map01230 Biosynthesis of amino acids; …	0.0254829	1.01782	0.679791	0.216754		5.59525e+06	7.08095e+06	5.46757e+06	4.63366e+06	2.68275e+06	2.54974e+06	4.80238e+06	3.80746e+06	4.50018e+06	4.45566e+06	5.647e+06	5.29639e+06
HMDB0000125	POS	0.933	308.091	C10 H17 N3 O6 S	L-Glutathione (reduced)	-0.000475	-1.54797	89.4395	level2	mzCloud	C00051	HMDB0000125	Vitamins and Cofactors	Coenzymes [Fig]	Cofactors	Cofactors	Cofactors, Vitamins and Hormones	Amino acid metabolism	Cysteine and methionine metabolism	map00270 Cysteine and methionine metabolism; map00480 Glutathione metabolism; map01100 Metabolic pathways; map02010 ABC transporters; map04216 Ferroptosis; map04918 Thyroid hormone synthesis; map04976 Bile secretion	-0.557835	0.679321	0.351663	1.07074		220000000	104000000	14000000	173000000	18700000	81500000	113000000	26200000	57200000	210000000	3.85567e+06	4.96669e+06
HMDB0000210	POS	2.08	220.118	C9 H17 N O5	Pantothenic acid	0.000203	0.926675	80.9487	level2	mzCloud	C00864	HMDB0000210	Vitamins and Cofactors	Water-soluble vitamins [Fig]	Vitamins	Vitamins	Cofactors, Vitamins and Hormones	Metabolism of other amino acids	beta-Alanine metabolism	map00410 beta-Alanine metabolism; map00770 Pantothenate and CoA biosynthesis; map01100 Metabolic pathways; map01110 Biosynthesis of secondary metabolites; map04977 Vitamin digestion and absorption	-0.967121	0.511526	0.100643	2.05913		71800000	81600000	92200000	62500000	102000000	96000000	1.07889e+06	18900000	89600000	77300000	70600000	1.3582e+06
HMDB0000244	POS	5.578	377.145	C17 H20 N4 O6	Riboflavin	-0.000112	-0.298907	77.6988	level2	mzCloud	C00255	HMDB0000244	Vitamins and Cofactors	Water-soluble vitamins [Fig]	Vitamins	Vitamins	Cofactors, Vitamins and Hormones	Metabolism of cofactors and vitamins	Riboflavin metabolism	map00740 Riboflavin metabolism; map01100 Metabolic pathways; map01110 Biosynthesis of secondary metabolites; map02010 ABC transporters; map04977 Vitamin digestion and absorption	-0.279217	0.824038	0.136092	0.719608		18500000	18700000	16500000	17300000	13500000	14900000	19400000	11700000	13800000	17600000	9.46003e+06	9.86588e+06
HMDB0001389	POS	7.49	233.129	C13 H16 N2 O2	Melatonin	7.12e-05	0.306663	93.207	level2	mzCloud	C01598	HMDB0001389	Hormones and transmitters	Melatonin	Other hormones	Hormones and transmitters	Cofactors, Vitamins and Hormones	Amino acid metabolism	Tryptophan metabolism	map00380 Tryptophan metabolism; map01100 Metabolic pathways; map04080 Neuroactive ligand-receptor interaction; map04713 Circadian entrainment	5.8893	59.2727	4.72e-10	4.39126	Yes	5.02047e+06	5.76473e+06	5.53499e+06	6.34283e+06	7.73346e+06	10900000	256000000	469000000	278000000	534000000	411000000	500000000
6.844_265.14345	POS	6.844	265.143	C15 H20 O4	Abscisic acid	1.13e-05	0.0429299	86.8817	level2	PMDB						Others	Cofactors, Vitamins and Hormones				0.181909	1.13438	0.406319	0.401436		15200000	11800000	12700000	10900000	7.47723e+06	9.14119e+06	15400000	12800000	15500000	14400000	8.81537e+06	9.31335e+06
HMDB0001895	POS	6.379	139.039	C7 H6 O3	Salicylic acid	0.000221	1.60457	90.6195	level2	mzCloud	C00805	HMDB0001895	Benzenoids	Benzoic acids and derivatives	Benzene and substituted derivatives	Benzene and derivatives	Cofactors, Vitamins and Hormones	Amino acid metabolism	Phenylalanine metabolism	map00360 Phenylalanine metabolism; map00621 Dioxin degradation; map00624 Polycyclic aromatic hydrocarbon degradation; map00626 Naphthalene degradation; map01053 Biosynthesis of siderophore group nonribosomal peptides; map01061 Biosynthesis of phenylpropanoids; map01070 Biosynthesis of plant hormones; map01100 Metabolic pathways; map01110 Biosynthesis of secondary metabolites; map01120 Microbial m…	-0.782255	0.581457	0.083175	1.31854		11800000	13100000	28500000	24100000	16700000	18000000	17900000	4.30432e+06	13100000	9.22804e+06	2.69038e+06	18100000
HMDB0032797	NEG	9.581	209.118	C12 H18 O3	Jasmonic acid	-4.2e-05	-0.199977	94.0241	level2	mzCloud	C08491	HMDB0032797	Fatty acids related compounds	Others	Fatty acids	Fatty acyls[FA]	Cofactors, Vitamins and Hormones	Lipid metabolism	alpha-Linolenic acid metabolism	map00592 alpha-Linolenic acid metabolism; map01060 Biosynthesis of plant secondary metabolites; map01070 Biosynthesis of plant hormones; map01100 Metabolic pathways; map01110 Biosynthesis of secondary metabolites; map04075 Plant hormone signal transduction	1.11079	2.15964	0.0425037	1.54744	Yes	3.93617e+06	1.95154e+06	9.63683e+06	3.70181e+06	2.13097e+06	1.34478e+06	14100000	7.21955e+06	5.8539e+06	3.55802e+06	13700000	4.61344e+06
C10303	NEG	7.199	491.12	C23 H24 O12	Aurantio-obtusin	0.000127	0.257117	60.3113	level2	PMDB	C10303		Polyketides	Anthraquinone type	Anthraquinones	Quinone	Quinones				0.208225	1.15527	0.471788	0.370226		7.78829e+06	14200000	12400000	10900000	13200000	12700000	7.52596e+06	12000000	12900000	13400000	19300000	17100000
C10368	POS	5.371	175.039	C10 H6 O3	Lawsone	0.000249	1.42849	70.699	level2	PMDB	C10368		Others	alpha-Naphthoquinones	Naphthoquinones	Quinone	Quinones				-0.216809	0.860466	0.941352	0.0178236		18200000	18600000	532627	15800000	993383	827642	8.36167e+06	15900000	1.36292e+06	15400000	5.9845e+06	218005
C10313	POS	8.056	521.166	C25 H28 O12	Chryso-obtusin glucoside;	0.000568	1.09196		level4	KEGG	C10313		Polyketides	Anthraquinone type	Anthraquinones	Quinone	Quinones				0.116585	1.08417	0.528262	0.281651		25000000	23600000	24300000	40900000	31100000	22900000	27900000	26900000	24200000	44300000	31800000	26900000
C11195	NEG	4.401	443.192	C22 H28 N4 O6	Mitoxantrone;	-0.00113822	-2.5624		level4	KEGG	C11195		Benzenoids	Anthraquinones	Anthracenes	Quinone	Quinones				-0.0898269	0.939635	0.516384	0.246712		127000000	127000000	88400000	105000000	89300000	94200000	90400000	105000000	99800000	118000000	96700000	83700000
11.271_533.20198	NEG	11.271	533.202	C30 H46 O8	Periplocymarin	-0.110012	-205.893	84.0636	level1	PMDB						Steroids and derivatives	Steroids and derivatives				1.16637	2.24447	0.398547	0.879407		1.1868e+06	17600000	16500000	6.43962e+06	2.71834e+06	840140	2.61169e+06	28200000	4.65862e+06	10700000	53800000	1.54444e+06
HMDB0000526	POS	13.2	389.23	C21 H34 O5	5a-Tetrahydrocortisol	21.9816	60019.6	69.8098	level2	mzCloud		HMDB0000526	Lipids and lipid-like molecules	Hydroxysteroids	Steroids and steroid derivatives	Steroids and derivatives	Steroids and derivatives				0.704848	1.62997	0.0364018	1.29449	Yes	4.40265e+06	4.14291e+06	13200000	6.71813e+06	9.42755e+06	4.40328e+06	9.10816e+06	16100000	9.98257e+06	8.25923e+06	13700000	11900000
C12695	POS	10.229	509.236	C27 H34 F2 O7	Difluprednate;	0.00103654	2.03952		level4	KEGG	C12695		Lipids and lipid-like molecules	Pregnane steroids	Steroids and steroid derivatives	Steroids and derivatives	Steroids and derivatives				0.381279	1.3025	0.147014	0.679298		12400000	15300000	12400000	11300000	17600000	15600000	17500000	17600000	12500000	15900000	31300000	15500000

## Sheet: Table S2
Table S2 Information of differentially expressed transcription factors.
Gene ID	Transcript Level (FPKM)												log2FoldChange (MLT vs CK)	p-value	FDR	Significant	TF Family	Kegg Orthology	Nr	GO	Note	Note 2
	CK						MLT
	CK_1	CK_2	CK_3	CK_4	CK_5	CK_6	MLT_1	MLT_2	MLT_3	MLT_4	MLT_5	MLT_6
Ciclev10026137m.g	2.06	1.4	2.79	2.13	2.12	1.97	4.77	5.21	2.41	8.05	13.32	12.37	1.5157	7.62122e-06	0.000404891	up	ABI3VP1		XP_006425800.1|4.2e-177|putative B3 domain-containing protein At5g66980 [Citrus clementina]	GO:0005622//intracellular anatomical structure;GO:0005634//nucleus;GO:0110165//cellular anatomical entity;GO:0043227//membrane-bounded organelle;GO:0043226//organelle;GO:0043229//intracellular organelle;GO:0043231//intracellular membrane-bounded organelle;GO:1901363//heterocyclic compound binding;GO:0003676//nucleic acid binding;GO:0003677//DNA binding;GO:0005488//binding;GO:0097159//organic cycl…
Ciclev10001138m.g	41.04	94.26	110.05	67.53	64.75	53.97	50.86	21.92	53.68	16.3	5.36	8.64	-1.21503	0.00172722	0.0188723	down	AP2-EREBP	K09286//EREBP-like factor;K09286//EREBP-like factor;K12900//serine/arginine-rich splicing factor 10+ko03040//Spliceosome;K09286//EREBP-like factor	ESR47738.1|2.8e-248|hypothetical protein CICLE_v10001138mg [Citrus clementina]	GO:0010033//response to organic substance;GO:0009725//response to hormone;GO:0042221//response to chemical;GO:0009723//response to ethylene;GO:0035556//intracellular signal transduction;GO:0050789//regulation of biological process;GO:0000160//phosphorelay signal transduction system;GO:0009873//ethylene-activated signaling pathway;GO:0007165//signal transduction;GO:0009987//cellular process;GO:007…
Ciclev10005570m.g	56.9	54.76	72.66	48.45	29.97	24.29	144.21	177	98.38	116.73	380.79	197.9	1.59234	1.05193e-06	9.20918e-05	up	AP2-EREBP	K09286//EREBP-like factor	XP_006421524.1|1.5e-163|ethylene-responsive transcription factor ERF104 [Citrus clementina]	GO:0043231//intracellular membrane-bounded organelle;GO:0043226//organelle;GO:0043227//membrane-bounded organelle;GO:0005634//nucleus;GO:0005622//intracellular anatomical structure;GO:0043229//intracellular organelle;GO:0110165//cellular anatomical entity;GO:1901363//heterocyclic compound binding;GO:0097159//organic cyclic compound binding;GO:0003677//DNA binding;GO:0140110//transcription regulat…		TFs co-expressed with DAFs
Ciclev10007133m.g	3.9	6.83	4.62	3.4	0.77	3.95	3.23	1.18	0.74	0	0	0	-1.50906	0.00480886	0.0361512	down	AP2-EREBP	K14516//ethylene-responsive transcription factor 1+ko04016//MAPK signaling pathway - plant+ko04075//Plant hormone signal transduction;K13433//pathogenesis-related genes transcriptional activator PTI5+ko04626//Plant-pathogen interaction	XP_006420201.1|4.4e-73|ethylene-responsive transcription factor ERF096 [Citrus clementina]	GO:0007165//signal transduction;GO:0007154//cell communication;GO:0035556//intracellular signal transduction;GO:0009725//response to hormone;GO:0050794//regulation of cellular process;GO:0009755//hormone-mediated signaling pathway;GO:0010033//response to organic substance;GO:0065007//biological regulation;GO:0032870//cellular response to hormone stimulus;GO:0009987//cellular process;GO:0051716//c…
Ciclev10009526m.g	0	0	0.06	0.06	0	0	0.84	1.31	0.48	0.18	1.25	0.18	4.28251	7.41575e-06	0.000399477	up	AP2-EREBP	K09286//EREBP-like factor	XP_006450438.1|3.6e-113|ethylene-responsive transcription factor SHINE 2 [Citrus clementina]	GO:0005622//intracellular anatomical structure;GO:0005634//nucleus;GO:0043227//membrane-bounded organelle;GO:0043229//intracellular organelle;GO:0043231//intracellular membrane-bounded organelle;GO:0043226//organelle;GO:0110165//cellular anatomical entity;GO:0140110//transcription regulator activity;GO:0005488//binding;GO:0003676//nucleic acid binding;GO:0003700//DNA-binding transcription factor …
Ciclev10010237m.g	0.66	1.43	0.66	1	0.59	0.68	0.43	0.07	0.43	0.36	0.37	0.42	-1.10357	0.00214733	0.0215567	down	AP2-EREBP	K09285//AP2-like factor, ANT lineage	XP_006453545.1|4.5e-221|AP2-like ethylene-responsive transcription factor At1g16060 [Citrus clementina]	GO:0043231//intracellular membrane-bounded organelle;GO:0043227//membrane-bounded organelle;GO:0043229//intracellular organelle;GO:0005634//nucleus;GO:0005622//intracellular anatomical structure;GO:0043226//organelle;GO:0110165//cellular anatomical entity;GO:0003677//DNA binding;GO:0003676//nucleic acid binding;GO:0097159//organic cyclic compound binding;GO:0005488//binding;GO:0140110//transcript…		TFs co-expressed with DAFs
Ciclev10011588m.g	0.11	0.11	0.21	0.2	0.21	0.07	0.57	0.97	0.14	0.58	1.91	0.67	1.89408	9.94961e-05	0.00266868	up	AP2-EREBP	K09284//AP2-like factor, euAP2 lineage;K09284//AP2-like factor, euAP2 lineage	XP_006428895.1|3.9e-295|floral homeotic protein APETALA 2 isoform X2 [Citrus clementina]	GO:0005622//intracellular anatomical structure;GO:0005634//nucleus;GO:0043231//intracellular membrane-bounded organelle;GO:0043226//organelle;GO:0043227//membrane-bounded organelle;GO:0110165//cellular anatomical entity;GO:0043229//intracellular organelle;GO:0097159//organic cyclic compound binding;GO:0003700//DNA-binding transcription factor activity;GO:0140110//transcription regulator activity;…
Ciclev10021132m.g	0.3	0.55	0.35	0.75	0.42	0.24	0.69	1.89	0.7	1.59	4.99	1.94	1.64617	0.000167549	0.00375313	up	AP2-EREBP	K09286//EREBP-like factor	XP_006445413.1|2.5e-186|ethylene-responsive transcription factor 2 [Citrus clementina]	GO:0010033//response to organic substance;GO:0071369//cellular response to ethylene stimulus;GO:0009723//response to ethylene;GO:0071495//cellular response to endogenous stimulus;GO:0035556//intracellular signal transduction;GO:0050789//regulation of biological process;GO:0050896//response to stimulus;GO:0009719//response to endogenous stimulus;GO:0042221//response to chemical;GO:0032870//cellula…
Ciclev10021265m.g	18.83	6.92	35.41	22.46	15.21	12.67	92.57	66.98	40.28	114.04	239.35	142	2.31116	4.80245e-09	1.34225e-06	up	AP2-EREBP	K09286//EREBP-like factor	XP_006439361.1|5.0e-178|ethylene-responsive transcription factor ERF061 [Citrus clementina]	GO:0005622//intracellular anatomical structure;GO:0005634//nucleus;GO:0043227//membrane-bounded organelle;GO:0043226//organelle;GO:0110165//cellular anatomical entity;GO:0043231//intracellular membrane-bounded organelle;GO:0043229//intracellular organelle;GO:0003677//DNA binding;GO:0097159//organic cyclic compound binding;GO:0003676//nucleic acid binding;GO:0005488//binding;GO:1901363//heterocycl…		TFs co-expressed with DAFs
Ciclev10021652m.g	349.77	223.92	359.53	227.74	181.99	268.99	160.78	78.34	285.69	68.13	39.53	95.17	-1.00004	0.00211525	0.021391	down	AP2-EREBP	K09286//EREBP-like factor	XP_006440234.1|4.7e-152|ethylene-responsive transcription factor 1A [Citrus clementina]	GO:0007154//cell communication;GO:0009723//response to ethylene;GO:0000160//phosphorelay signal transduction system;GO:0009873//ethylene-activated signaling pathway;GO:0007165//signal transduction;GO:0071495//cellular response to endogenous stimulus;GO:0071310//cellular response to organic substance;GO:0050794//regulation of cellular process;GO:0070887//cellular response to chemical stimulus;GO:0…
Ciclev10023546m.g	111.81	135.69	81.2	83.44	44.83	108.08	72.36	12.53	29.24	3.09	1.08	5.41	-1.81245	0.00110645	0.0140105	down	AP2-EREBP	K14516//ethylene-responsive transcription factor 1+ko04016//MAPK signaling pathway - plant+ko04075//Plant hormone signal transduction;K13433//pathogenesis-related genes transcriptional activator PTI5+ko04626//Plant-pathogen interaction	ESR57093.1|5.3e-86|hypothetical protein CICLE_v10023546mg [Citrus clementina]	GO:0009725//response to hormone;GO:0071369//cellular response to ethylene stimulus;GO:0042221//response to chemical;GO:0009723//response to ethylene;GO:0032870//cellular response to hormone stimulus;GO:0010033//response to organic substance;GO:0007154//cell communication;GO:0050794//regulation of cellular process;GO:0035556//intracellular signal transduction;GO:0023052//signaling;GO:0009873//ethy…		TFs co-expressed with DAFs
Ciclev10025985m.g	1.79	1.36	4.45	3.25	1.28	1.22	9.64	11.49	4.42	7.8	18.19	7.02	1.77737	8.45094e-07	7.724e-05	up	AP2-EREBP	K09285//AP2-like factor, ANT lineage	XP_006427681.1|5.1e-205|AP2-like ethylene-responsive transcription factor At1g16060 isoform X1 [Citrus clementina]	GO:0110165//cellular anatomical entity;GO:0005634//nucleus;GO:0043229//intracellular organelle;GO:0043226//organelle;GO:0043227//membrane-bounded organelle;GO:0043231//intracellular membrane-bounded organelle;GO:0005622//intracellular anatomical structure;GO:0005488//binding;GO:0097159//organic cyclic compound binding;GO:0003676//nucleic acid binding;GO:0003677//DNA binding;GO:0003700//DNA-bindin…		TFs co-expressed with DAFs
Ciclev10026032m.g	8.28	17.07	8.87	6.83	7.88	9.71	7.61	4.91	5.53	1.81	0.57	1.48	-1.19022	0.0023142	0.0225173	down	AP2-EREBP	K09286//EREBP-like factor;K12489//Arf-GAP with coiled-coil, ANK repeat and PH domain-containing protein+ko04144//Endocytosis;K12900//serine/arginine-rich splicing factor 10+ko03040//Spliceosome;K09286//EREBP-like factor;K12900//serine/arginine-rich splicing factor 10+ko03040//Spliceosome	ESR41134.1|2.8e-189|hypothetical protein CICLE_v10026032mg [Citrus clementina]	GO:0050789//regulation of biological process;GO:0050794//regulation of cellular process;GO:0009723//response to ethylene;GO:0023052//signaling;GO:0065007//biological regulation;GO:0071310//cellular response to organic substance;GO:0050896//response to stimulus;GO:0010033//response to organic substance;GO:0042221//response to chemical;GO:0007154//cell communication;GO:0009987//cellular process;GO:…		TFs co-expressed with DAFs
Ciclev10026052m.g	10.85	23.36	11.83	12.3	18.33	18.71	7.24	4.4	11.23	6.44	1.22	7.88	-1.2519	0.000324278	0.00596159	down	AP2-EREBP	K09286//EREBP-like factor;K12900//serine/arginine-rich splicing factor 10+ko03040//Spliceosome;K09286//EREBP-like factor	XP_006427893.2|8.1e-205|ethylene-responsive transcription factor ABR1 isoform X1 [Citrus clementina]	GO:0009873//ethylene-activated signaling pathway;GO:0000160//phosphorelay signal transduction system;GO:0007154//cell communication;GO:0009723//response to ethylene;GO:0050794//regulation of cellular process;GO:0071369//cellular response to ethylene stimulus;GO:0032870//cellular response to hormone stimulus;GO:0007165//signal transduction;GO:0042221//response to chemical;GO:0035556//intracellular…		TFs co-expressed with DAFs
Ciclev10026602m.g	25.89	68.39	20.06	26.89	19.3	29.69	16.13	18.95	16.77	9.29	9.55	15.18	-1.19425	0.000160742	0.00367143	down	AP2-EREBP	K09286//EREBP-like factor	XP_006427548.1|2.9e-99|ethylene-responsive transcription factor ERF003 [Citrus clementina]	GO:0110165//cellular anatomical entity;GO:0043226//organelle;GO:0043231//intracellular membrane-bounded organelle;GO:0005634//nucleus;GO:0043229//intracellular organelle;GO:0043227//membrane-bounded organelle;GO:0005622//intracellular anatomical structure;GO:0005488//binding;GO:0140110//transcription regulator activity;GO:0003700//DNA-binding transcription factor activity;GO:1901363//heterocyclic…		TFs co-expressed with DAFs
Ciclev10000976m.g	0.54	0.57	1.36	1.32	1.34	0.92	1.35	2.09	1.84	3.93	4.61	2.19	1.01135	0.000219777	0.00453305	up	ARF	K14486//auxin response factor+ko04075//Plant hormone signal transduction;K14486//auxin response factor+ko04075//Plant hormone signal transduction;K14486//auxin response factor+ko04075//Plant hormone signal transduction;K14486//auxin response factor+ko04075//Plant hormone signal transduction;K14486//auxin response factor+ko04075//Plant hormone signal transduction;K14486//auxin response factor+ko04…	XP_024040951.1|3.3e-262|auxin response factor 3 isoform X3 [Citrus clementina]
Ciclev10027839m.g	0.3	0.56	0.3	0.29	0.34	0.31	0.66	1.52	0.61	0.84	1.27	1.25	1.19756	1.70063e-05	0.000745378	up	ARF	K14486//auxin response factor+ko04075//Plant hormone signal transduction;K14486//auxin response factor+ko04075//Plant hormone signal transduction;K14486//auxin response factor+ko04075//Plant hormone signal transduction	XP_006424619.1|0.0e+00|auxin response factor 4 isoform X2 [Citrus clementina]	GO:0050789//regulation of biological process;GO:0032870//cellular response to hormone stimulus;GO:0009719//response to endogenous stimulus;GO:0051252//regulation of RNA metabolic process;GO:0071495//cellular response to endogenous stimulus;GO:0006355//regulation of transcription, DNA-templated;GO:0019219//regulation of nucleobase-containing compound metabolic process;GO:0010468//regulation of gen…
Ciclev10016289m.g	1.28	1.65	3.09	1.19	1.37	1.4	3.31	4.47	3.78	8.59	14.59	11.04	1.8213	6.66272e-07	6.42453e-05	up	bHLH	K22484//transcriptional regulator CBF1	XP_006449491.1|1.9e-143|transcription factor bHLH30 [Citrus clementina]	GO:0043227//membrane-bounded organelle;GO:0005622//intracellular anatomical structure;GO:0043226//organelle;GO:0043229//intracellular organelle;GO:0043231//intracellular membrane-bounded organelle;GO:0005634//nucleus;GO:0110165//cellular anatomical entity;GO:0005515//protein binding;GO:0005488//binding;GO:0046983//protein dimerization activity;		TFs co-expressed with DAFs
Ciclev10017474m.g	3.37	5.58	2.09	1.81	0.92	1.56	1.05	0.51	0.25	0.2	2.04	0.5	-1.23226	0.00492126	0.0366651	down	bHLH		ESR59580.1|9.4e-86|hypothetical protein CICLE_v10017474mg [Citrus clementina]	GO:0019222//regulation of metabolic process;GO:0019219//regulation of nucleobase-containing compound metabolic process;GO:1903506//regulation of nucleic acid-templated transcription;GO:0031326//regulation of cellular biosynthetic process;GO:0060255//regulation of macromolecule metabolic process;GO:0010556//regulation of macromolecule biosynthetic process;GO:0051171//regulation of nitrogen compoun…
Ciclev10024201m.g	5.21	2.59	4.72	3.57	2.8	1.32	17.81	12.4	6.69	9.31	4.46	19.47	1.33757	0.000240065	0.00481754	up	bHLH		XP_006442006.1|3.8e-96|transcription factor bHLH162 isoform X2 [Citrus clementina]	GO:0009889//regulation of biosynthetic process;GO:0019219//regulation of nucleobase-containing compound metabolic process;GO:1903506//regulation of nucleic acid-templated transcription;GO:0019222//regulation of metabolic process;GO:0031326//regulation of cellular biosynthetic process;GO:0031323//regulation of cellular metabolic process;GO:0051252//regulation of RNA metabolic process;GO:0060255//r…
Ciclev10030052m.g	0.65	0.94	1.64	1.43	1.47	0.47	1.43	2.49	2.42	5.19	4.98	5.31	1.30137	0.000161163	0.00367143	up	bHLH	K13422//transcription factor MYC2+ko04016//MAPK signaling pathway - plant+ko04075//Plant hormone signal transduction	XP_006424447.1|3.7e-176|transcription factor FER-LIKE IRON DEFICIENCY-INDUCED TRANSCRIPTION FACTOR [Citrus clementina]	GO:0010556//regulation of macromolecule biosynthetic process;GO:0080090//regulation of primary metabolic process;GO:0050794//regulation of cellular process;GO:0051171//regulation of nitrogen compound metabolic process;GO:0031323//regulation of cellular metabolic process;GO:0060255//regulation of macromolecule metabolic process;GO:0009889//regulation of biosynthetic process;GO:1903506//regulation …		TFs co-expressed with DAFs
Ciclev10031873m.g	1.58	3.24	10.21	8.18	7.33	3.71	58.16	73.78	35.28	120.37	278.6	101.63	3.9909	1.53419e-17	5.91735e-14	up	bHLH	K18878//BHLH transcription factor Upa20+ko04626//Plant-pathogen interaction;K11253//histone H3;K03263//translation initiation factor 5A;K18878//BHLH transcription factor Upa20+ko04626//Plant-pathogen interaction;K11253//histone H3;K18878//BHLH transcription factor Upa20+ko04626//Plant-pathogen interaction;K11253//histone H3;K03263//translation initiation factor 5A	ESR50170.1|2.0e-186|hypothetical protein CICLE_v10031873mg [Citrus clementina]	GO:0019219//regulation of nucleobase-containing compound metabolic process;GO:0019222//regulation of metabolic process;GO:1903506//regulation of nucleic acid-templated transcription;GO:2001141//regulation of RNA biosynthetic process;GO:0010468//regulation of gene expression;GO:0060255//regulation of macromolecule metabolic process;GO:0006355//regulation of transcription, DNA-templated;GO:0050789/…
Ciclev10015710m.g	0.45	1.05	0.79	0.73	1.13	0.66	1.3	1.01	0.52	3.97	6.8	4.05	1.26858	0.00164159	0.0183525	up	C2C2-Dof	K20043//clathrin coat assembly protein AP180;K16222//Dof zinc finger protein DOF5.5+ko04712//Circadian rhythm - plant	XP_006449371.1|2.3e-212|dof zinc finger protein DOF1.4 [Citrus clementina]	GO:0010468//regulation of gene expression;GO:0050794//regulation of cellular process;GO:0019219//regulation of nucleobase-containing compound metabolic process;GO:0006355//regulation of transcription, DNA-templated;GO:0031326//regulation of cellular biosynthetic process;GO:0009889//regulation of biosynthetic process;GO:1903506//regulation of nucleic acid-templated transcription;GO:0051171//regula…
Ciclev10026061m.g	0.13	0.2	0.13	0.06	0.07	0	0.57	1	0.06	0.19	0.53	0.63	1.2568	0.00704062	0.0464994	up	C2C2-Dof	K20043//clathrin coat assembly protein AP180;K16222//Dof zinc finger protein DOF5.5+ko04712//Circadian rhythm - plant	KDO79369.1|5.2e-154|hypothetical protein CISIN_1g024786mg [Citrus sinensis]	GO:0009751//response to salicylic acid;GO:0031323//regulation of cellular metabolic process;GO:0009733//response to auxin;GO:0019222//regulation of metabolic process;GO:0050896//response to stimulus;GO:0065007//biological regulation;GO:0048518//positive regulation of biological process;GO:0042545//cell wall modification;GO:0045787//positive regulation of cell cycle;GO:1903506//regulation of nucle…
Ciclev10003699m.g	9.59	11.29	1.54	1.51	3.85	2.9	2.1	2.57	1.49	2.34	1.26	1.75	-1.19115	0.00344096	0.0292231	down	C2C2-GATA	K00020//3-hydroxyisobutyrate dehydrogenase [EC:1.1.1.31]+ko00280//Valine, leucine and isoleucine degradation+ko01100//Metabolic pathways;K21630//GATA-type zinc finger protein 1;K09184//GATA-binding protein, other eukaryote	ESR45383.1|2.7e-93|hypothetical protein CICLE_v10003699mg, partial [Citrus clementina]	GO:0031326//regulation of cellular biosynthetic process;GO:0051171//regulation of nitrogen compound metabolic process;GO:0050789//regulation of biological process;GO:0009889//regulation of biosynthetic process;GO:1903506//regulation of nucleic acid-templated transcription;GO:0065007//biological regulation;GO:0010556//regulation of macromolecule biosynthetic process;GO:0019222//regulation of metab…
Ciclev10003771m.g	4.57	7.27	1.36	1.33	2.27	2.56	1.38	1.81	1.32	0.46	0.22	0.44	-1.56346	0.00132617	0.0158852	down	C2C2-GATA	K09184//GATA-binding protein, other eukaryote;K00020//3-hydroxyisobutyrate dehydrogenase [EC:1.1.1.31]+ko00280//Valine, leucine and isoleucine degradation+ko01100//Metabolic pathways;K21630//GATA-type zinc finger protein 1	XP_006432141.1|7.6e-102|GATA transcription factor 7 [Citrus clementina]	GO:0050794//regulation of cellular process;GO:0050789//regulation of biological process;GO:0010556//regulation of macromolecule biosynthetic process;GO:0019222//regulation of metabolic process;GO:0051252//regulation of RNA metabolic process;GO:0006355//regulation of transcription, DNA-templated;GO:0080090//regulation of primary metabolic process;GO:0031326//regulation of cellular biosynthetic pro…		TFs co-expressed with DAFs
Ciclev10032889m.g	549.28	593	292.51	257.28	187.44	319.95	337.23	130.01	180.51	34.99	18.86	54.75	-1.07417	0.00525193	0.0381959	down	C2H2		XP_006436055.2|6.6e-100|zinc finger protein ZAT1 [Citrus clementina]			TFs co-expressed with DAFs
Ciclev10032922m.g	32.76	33.71	10.88	17.94	11.15	14.73	18.16	12.15	9.86	1.75	2.19	4.35	-1.01667	0.00566722	0.0400045	down	C2H2		XP_006436057.1|9.5e-94|zinc finger protein ZAT11 [Citrus clementina]	GO:0042221//response to chemical;GO:0010200//response to chitin;GO:1901698//response to nitrogen compound;GO:0010243//response to organonitrogen compound;GO:0050896//response to stimulus;GO:1901700//response to oxygen-containing compound;GO:0010033//response to organic substance;		TFs co-expressed with DAFs
Ciclev10018041m.g	1.67	2.96	2.22	2.18	1.8	1.92	1.75	1.18	1.06	0.5	0.15	0.62	-1.14931	0.00103828	0.0134185	down	E2F-DP	K09391//transcription factor E2F7/8	XP_006446434.1|1.1e-217|E2F transcription factor-like E2FF [Citrus clementina]	GO:0080090//regulation of primary metabolic process;GO:0050789//regulation of biological process;GO:1903506//regulation of nucleic acid-templated transcription;GO:0031323//regulation of cellular metabolic process;GO:0007049//cell cycle;GO:0065007//biological regulation;GO:0010556//regulation of macromolecule biosynthetic process;GO:0050794//regulation of cellular process;GO:0051171//regulation of…		TFs co-expressed with DAFs
Ciclev10020979m.g	1.73	1.27	1.53	1.74	1.82	1.16	0.85	0.9	0.54	1.02	0.31	0.89	-1.08184	2.71074e-05	0.00104994	down	E2F-DP	K09391//transcription factor E2F7/8;K09391//transcription factor E2F7/8	ESR52969.1|1.1e-194|hypothetical protein CICLE_v10020979mg [Citrus clementina]	GO:0044786//cell cycle DNA replication;GO:0080090//regulation of primary metabolic process;GO:2000112//regulation of cellular macromolecule biosynthetic process;GO:0008156//negative regulation of DNA replication;GO:0022402//cell cycle process;GO:0009892//negative regulation of metabolic process;GO:0044249//cellular biosynthetic process;GO:0019222//regulation of metabolic process;GO:0060255//regul…
Ciclev10005466m.g	20.39	39.02	24.04	20.71	15.78	19.74	14.76	8.35	10.95	7.88	4.29	8.96	-1.36899	5.79649e-06	0.000333687	down	G2-like	K00975//glucose-1-phosphate adenylyltransferase [EC:2.7.7.27]+ko01250//Biosynthesis of nucleotide sugars+ko00520//Amino sugar and nucleotide sugar metabolism+ko01100//Metabolic pathways+ko00500//Starch and sucrose metabolism+ko01110//Biosynthesis of secondary metabolites;K14491//two-component response regulator ARR-B family+ko04075//Plant hormone signal transduction;K00975//glucose-1-phosphate ad…	XP_006420714.2|6.8e-180|two-component response regulator ARR12 [Citrus clementina]	GO:0043231//intracellular membrane-bounded organelle;GO:0043227//membrane-bounded organelle;GO:0110165//cellular anatomical entity;GO:0005634//nucleus;GO:0043226//organelle;GO:0043229//intracellular organelle;GO:0005622//intracellular anatomical structure;GO:0005488//binding;GO:0097159//organic cyclic compound binding;GO:1901363//heterocyclic compound binding;GO:0003676//nucleic acid binding;GO:0…
Ciclev10025169m.g	0.67	0.29	0.36	0.54	0.42	0.11	0.89	1.5	1.2	0.85	1.25	0.72	1.01897	0.000421942	0.00717562	up	GRAS	K14494//DELLA protein+ko04075//Plant hormone signal transduction	XP_006425686.1|0.0e+00|SCARECROW-LIKE protein 7 [Citrus clementina]	GO:0080090//regulation of primary metabolic process;GO:0050789//regulation of biological process;GO:0051171//regulation of nitrogen compound metabolic process;GO:0065007//biological regulation;GO:0019219//regulation of nucleobase-containing compound metabolic process;GO:1903506//regulation of nucleic acid-templated transcription;GO:0031323//regulation of cellular metabolic process;GO:0019222//reg…
Ciclev10025197m.g	1.58	1.37	1.74	3.12	2.45	2.02	4.76	10.48	2.81	9.8	19.41	11.52	1.92081	4.16168e-08	7.5715e-06	up	GRAS	K14494//DELLA protein+ko04075//Plant hormone signal transduction	XP_006428037.1|0.0e+00|scarecrow-like protein 15 [Citrus clementina]	GO:2001141//regulation of RNA biosynthetic process;GO:0010468//regulation of gene expression;GO:0006355//regulation of transcription, DNA-templated;GO:0050794//regulation of cellular process;GO:0009889//regulation of biosynthetic process;GO:0051171//regulation of nitrogen compound metabolic process;GO:0065007//biological regulation;GO:0060255//regulation of macromolecule metabolic process;GO:0031…
Ciclev10008074m.g	0.77	2.4	2.03	3.32	3.85	1.28	3.05	7.57	2.31	12.69	13.54	10.59	1.40444	0.00023056	0.0046952	up	HRT		ESR64669.1|3.1e-304|hypothetical protein CICLE_v10008074mg [Citrus clementina]	GO:0080090//regulation of primary metabolic process;GO:0050794//regulation of cellular process;GO:0009889//regulation of biosynthetic process;GO:0019219//regulation of nucleobase-containing compound metabolic process;GO:0010556//regulation of macromolecule biosynthetic process;GO:0051171//regulation of nitrogen compound metabolic process;GO:0019222//regulation of metabolic process;GO:0006355//reg…
Ciclev10013705m.g	144.62	341.06	70.61	127.07	178.91	154.38	65.43	57.13	103.76	38.58	84.94	53.25	-1.36595	2.75046e-05	0.00105874	down	LOB	K07025//putative hydrolase of the HAD superfamily	ESR44020.1|7.9e-207|hypothetical protein CICLE_v10013705mg [Citrus clementina]	GO:0065007//biological regulation;GO:0060255//regulation of macromolecule metabolic process;GO:0010468//regulation of gene expression;GO:0019222//regulation of metabolic process;GO:0050789//regulation of biological process;		TFs co-expressed with DAFs
Ciclev10032772m.g	12.22	16.69	15.06	13.9	2.81	10.28	10.18	3.64	5.82	1.94	3.67	2.73	-1.18599	0.00146362	0.0169424	down	LOB	K02725//20S proteasome subunit alpha 6 [EC:3.4.25.1]+ko03050//Proteasome;K14486//auxin response factor+ko04075//Plant hormone signal transduction;K13944//LOB domain-containing protein 16;K21994//LOB domain-containing protein 18	XP_006436216.2|1.5e-114|LOB domain-containing protein 1 [Citrus clementina]
Ciclev10032782m.g	17.22	31.8	21.83	22.47	13.79	20.94	19.63	9.44	8.72	3.85	1.1	4.8	-1.21829	0.00170325	0.0187377	down	LOB	K02725//20S proteasome subunit alpha 6 [EC:3.4.25.1]+ko03050//Proteasome;K14486//auxin response factor+ko04075//Plant hormone signal transduction;K13944//LOB domain-containing protein 16	XP_006436215.1|2.4e-111|LOB domain-containing protein 1 [Citrus clementina]
Ciclev10032862m.g	0	0	0.16	0	0	0.08	0.32	0.63	0.63	0.08	2.04	0.39	3.05274	0.000759722	0.0107809	up	LOB	K14486//auxin response factor+ko04075//Plant hormone signal transduction;K21994//LOB domain-containing protein 18	KDO68909.1|4.0e-99|hypothetical protein CISIN_1g036565mg [Citrus sinensis]
Ciclev10033956m.g	129.23	103.39	103.24	189.63	113.81	113.36	68.43	62.33	71.05	62.76	17.61	66.09	-1.1736	1.28793e-05	0.000606873	down	LOB	K02725//20S proteasome subunit alpha 6 [EC:3.4.25.1]+ko03050//Proteasome;K14486//auxin response factor+ko04075//Plant hormone signal transduction;K21994//LOB domain-containing protein 18	ESR49454.1|8.1e-102|hypothetical protein CICLE_v10033956mg, partial [Citrus clementina]
Ciclev10028825m.g	1.78	1.1	2.24	2.03	2.09	1.71	3.16	6.9	2.67	5.5	9.27	7	1.33215	1.28212e-06	0.000106119	up	mTERF	K15032//mTERF domain-containing protein, mitochondrial	XP_006422376.1|2.3e-185|transcription termination factor MTERF6, chloroplastic/mitochondrial [Citrus clementina]	GO:0090304//nucleic acid metabolic process;GO:0006996//organelle organization;GO:0050789//regulation of biological process;GO:0009987//cellular process;GO:0034641//cellular nitrogen compound metabolic process;GO:0009058//biosynthetic process;GO:2001141//regulation of RNA biosynthetic process;GO:0016070//RNA metabolic process;GO:1901576//organic substance biosynthetic process;GO:0032502//developme…
Ciclev10005376m.g	0.42	0.48	0.28	0.61	0.21	0.36	1.9	3.23	0.96	1.64	3.18	1.82	2.15891	1.22932e-08	3.03941e-06	up	MYB	K09422//transcription factor MYB, plant;K09422//transcription factor MYB, plant	XP_024045697.1|5.9e-200|transcription factor MYB111 [Citrus clementina]	GO:0005634//nucleus;GO:0043227//membrane-bounded organelle;GO:0043229//intracellular organelle;GO:0043231//intracellular membrane-bounded organelle;GO:0005622//intracellular anatomical structure;GO:0110165//cellular anatomical entity;GO:0043226//organelle;
Ciclev10009286m.g	1.11	4.44	0.58	1.79	1.03	1.05	0.43	1.49	0.14	0.65	0.44	0.64	-1.09303	0.00513105	0.0376531	down	MYB	K09422//transcription factor MYB, plant	XP_006453008.1|2.3e-148|transcription factor WER isoform X2 [Citrus clementina]	GO:0032502//developmental process;GO:0048869//cellular developmental process;GO:0009987//cellular process;GO:0030154//cell differentiation;GO:0043231//intracellular membrane-bounded organelle;GO:0043226//organelle;GO:0043229//intracellular organelle;GO:0005634//nucleus;GO:0005622//intracellular anatomical structure;GO:0043227//membrane-bounded organelle;GO:0110165//cellular anatomical entity;GO:0…		TFs co-expressed with DAFs
Ciclev10012151m.g	0.68	1.19	1.03	1.73	0.86	0.88	0.9	0.56	0.48	0.18	0.26	0.4	-1.14774	0.0010289	0.0133528	down	MYB	K09422//transcription factor MYB, plant;K09422//transcription factor MYB, plant	ESR41690.1|7.8e-196|hypothetical protein CICLE_v10012151mg [Citrus clementina]	GO:0005634//nucleus;GO:0043227//membrane-bounded organelle;GO:0043231//intracellular membrane-bounded organelle;GO:0005622//intracellular anatomical structure;GO:0043226//organelle;GO:0043229//intracellular organelle;GO:0110165//cellular anatomical entity;
Ciclev10012152m.g	8.47	5.38	8.26	6.87	6.66	8.3	23.1	27.41	12.62	11.86	22.95	14.49	1.06395	2.65111e-06	0.000187762	up	MYB	K09422//transcription factor MYB, plant	XP_006431144.1|2.8e-193|myb-related protein 306 [Citrus clementina]	GO:0048583//regulation of response to stimulus;GO:0009058//biosynthetic process;GO:0009617//response to bacterium;GO:0051241//negative regulation of multicellular organismal process;GO:0010100//negative regulation of photomorphogenesis;GO:0009626//plant-type hypersensitive response;GO:0009987//cellular process;GO:0043436//oxoacid metabolic process;GO:0009725//response to hormone;GO:0019752//carbo…
Ciclev10015122m.g	7.23	12.3	13.95	7.5	7.37	10.07	9.01	2.47	4.33	2.66	1.87	2.28	-1.26533	0.000267692	0.00519883	down	MYB	K22825//non-structural maintenance of chromosomes element 4;K22184//bromodomain-containing protein 9;K22825//non-structural maintenance of chromosomes element 4;K22184//bromodomain-containing protein 9	XP_006449265.1|3.4e-254|uncharacterized protein LOC18052561 isoform X4 [Citrus clementina]	GO:0044260//cellular macromolecule metabolic process;GO:0016570//histone modification;GO:0044237//cellular metabolic process;GO:0008152//metabolic process;GO:0043170//macromolecule metabolic process;GO:0009987//cellular process;GO:0044267//cellular protein metabolic process;GO:0071704//organic substance metabolic process;GO:0006475//internal protein amino acid acetylation;GO:0006807//nitrogen com…
Ciclev10020967m.g	0.43	0.57	0.63	0.74	0.13	0.09	2.63	5.87	2.48	1.13	9.86	0.81	2.62301	3.65913e-06	0.000239604	up	MYB	K09422//transcription factor MYB, plant;K09422//transcription factor MYB, plant	XP_006440595.1|3.9e-172|myb-related protein 306 [Citrus clementina]	GO:0050896//response to stimulus;GO:0009719//response to endogenous stimulus;GO:0042221//response to chemical;GO:0009733//response to auxin;GO:0009725//response to hormone;GO:0010033//response to organic substance;GO:0043231//intracellular membrane-bounded organelle;GO:0043227//membrane-bounded organelle;GO:0110165//cellular anatomical entity;GO:0043226//organelle;GO:0043229//intracellular organe…
Ciclev10003814m.g	1.1	0.9	1.15	1.1	0.95	1.03	1.53	2.28	1.63	3.05	10.43	2.16	1.32328	0.000212141	0.00440856	up	NAC	K00521//ferric-chelate reductase [EC:1.16.1.7];K17756//long-chain-alcohol oxidase [EC:1.1.3.20];K19747//BAHD acyltransferase [EC:2.3.1.-];K00521//ferric-chelate reductase [EC:1.16.1.7];K17756//long-chain-alcohol oxidase [EC:1.1.3.20]	ESR47970.1|1.3e-206|hypothetical protein CICLE_v10003814mg, partial [Citrus clementina]	GO:0019219//regulation of nucleobase-containing compound metabolic process;GO:0050794//regulation of cellular process;GO:0006355//regulation of transcription, DNA-templated;GO:1903506//regulation of nucleic acid-templated transcription;GO:0010468//regulation of gene expression;GO:0031323//regulation of cellular metabolic process;GO:0019222//regulation of metabolic process;GO:0031326//regulation o…
Ciclev10015976m.g	10.67	15.51	9.52	10.03	9.8	14.54	9.1	4.87	4.62	5.4	2.79	4.23	-1.22424	5.69466e-06	0.000328807	down	NAC		XP_024047043.1|4.2e-187|NAC domain-containing protein 73 [Citrus clementina]	GO:0097159//organic cyclic compound binding;GO:0140110//transcription regulator activity;GO:0005488//binding;GO:1901363//heterocyclic compound binding;GO:0003676//nucleic acid binding;GO:0003677//DNA binding;GO:0003700//DNA-binding transcription factor activity;		TFs co-expressed with DAFs
Ciclev10031966m.g	1.22	1.22	0.85	1.12	1.35	1.25	1.83	5.72	1.99	3.24	2.2	2.87	1.0008	6.38548e-05	0.00192112	up	NAC	K00521//ferric-chelate reductase [EC:1.16.1.7];K17756//long-chain-alcohol oxidase [EC:1.1.3.20];K16296//serine carboxypeptidase-like clade I [EC:3.4.16.-];K14016//ubiquitin fusion degradation protein 1+ko04141//Protein processing in endoplasmic reticulum	XP_006436748.1|7.5e-212|NAC domain-containing protein 71 [Citrus clementina]	GO:0050789//regulation of biological process;GO:0051252//regulation of RNA metabolic process;GO:0006355//regulation of transcription, DNA-templated;GO:1903506//regulation of nucleic acid-templated transcription;GO:0019219//regulation of nucleobase-containing compound metabolic process;GO:0060255//regulation of macromolecule metabolic process;GO:0031326//regulation of cellular biosynthetic process…
Ciclev10013812m.g	3.11	3.52	2.7	2.77	2.34	2.15	2.43	1.2	1.56	0.98	0	0.83	-1.00792	0.00396644	0.0319652	down	OFP	K01870//isoleucyl-tRNA synthetase [EC:6.1.1.5]+ko00970//Aminoacyl-tRNA biosynthesis;K14834//nucleolar complex protein 3	ESR43339.1|1.5e-143|hypothetical protein CICLE_v10013812mg [Citrus clementina]	GO:0031323//regulation of cellular metabolic process;GO:0051252//regulation of RNA metabolic process;GO:0019222//regulation of metabolic process;GO:0051171//regulation of nitrogen compound metabolic process;GO:0031327//negative regulation of cellular biosynthetic process;GO:0051172//negative regulation of nitrogen compound metabolic process;GO:0009890//negative regulation of biosynthetic process;…		TFs co-expressed with DAFs
Ciclev10031289m.g	0.61	0.77	1.23	1.16	0.54	0.84	1.4	1.99	1.19	2.55	3.74	3.21	1.07544	0.000170871	0.00380514	up	Sigma70-like	K03086//RNA polymerase primary sigma factor;K03086//RNA polymerase primary sigma factor	XP_006437403.1|9.4e-287|RNA polymerase sigma factor sigA [Citrus clementina]	GO:0008152//metabolic process;GO:0006352//DNA-templated transcription, initiation;GO:0006807//nitrogen compound metabolic process;GO:0044249//cellular biosynthetic process;GO:0043170//macromolecule metabolic process;GO:0009987//cellular process;GO:1901576//organic substance biosynthetic process;GO:0044271//cellular nitrogen compound biosynthetic process;GO:0097659//nucleic acid-templated transcri…		TFs co-expressed with DAFs
Ciclev10013486m.g	11.6	30.76	3.59	16.75	23.68	14.49	6.71	8.99	6.89	3.81	8.07	3.7	-1.34609	0.000155634	0.00360312	down	Trihelix	K14786//protein KRI1	ESR43574.1|0.0e+00|hypothetical protein CICLE_v10013486mg, partial [Citrus clementina]			TFs co-expressed with DAFs
Ciclev10019820m.g	1.68	2.93	5.18	4.7	3.9	2.59	8.31	11.48	6.97	12.26	21.8	8.64	1.4157	5.30365e-07	5.49897e-05	up	WRKY	K18834//WRKY transcription factor 1+ko04626//Plant-pathogen interaction;K13424//WRKY transcription factor 33+ko04016//MAPK signaling pathway - plant+ko04626//Plant-pathogen interaction	XP_006444621.1|3.4e-291|probable WRKY transcription factor 47 isoform X1 [Citrus clementina]	GO:0043229//intracellular organelle;GO:0005622//intracellular anatomical structure;GO:0005634//nucleus;GO:0043231//intracellular membrane-bounded organelle;GO:0043226//organelle;GO:0043227//membrane-bounded organelle;GO:0110165//cellular anatomical entity;GO:0003676//nucleic acid binding;GO:0097159//organic cyclic compound binding;GO:0003700//DNA-binding transcription factor activity;GO:0140110//…		TFs co-expressed with DAFs
Ciclev10020943m.g	21.78	25.48	22.59	13.37	10.97	19.3	11.3	9.36	16.09	2.17	2.56	2.3	-1.15494	0.00223626	0.021992	down	WRKY	K13425//WRKY transcription factor 22+ko04016//MAPK signaling pathway - plant+ko04626//Plant-pathogen interaction	XP_006444950.1|7.7e-198|WRKY transcription factor 22 [Citrus clementina]	GO:0110165//cellular anatomical entity;GO:0043227//membrane-bounded organelle;GO:0005634//nucleus;GO:0043231//intracellular membrane-bounded organelle;GO:0005622//intracellular anatomical structure;GO:0043226//organelle;GO:0043229//intracellular organelle;GO:1901363//heterocyclic compound binding;GO:0043565//sequence-specific DNA binding;GO:0001067//transcription regulatory region nucleic acid bi…
Ciclev10024061m.g	172.78	168.77	195.75	156.68	151.65	176.61	89.95	46.58	186.98	61	17.41	63.37	-1.00536	0.00204178	0.0209445	down	WRKY	K13426//WRKY transcription factor 29+ko04016//MAPK signaling pathway - plant+ko04626//Plant-pathogen interaction;K13426//WRKY transcription factor 29+ko04016//MAPK signaling pathway - plant+ko04626//Plant-pathogen interaction	ESR52705.1|1.2e-182|hypothetical protein CICLE_v10024061mg, partial [Citrus clementina]	GO:0010200//response to chitin;GO:1901698//response to nitrogen compound;GO:0010243//response to organonitrogen compound;GO:1901700//response to oxygen-containing compound;GO:0050896//response to stimulus;GO:0042221//response to chemical;GO:0010033//response to organic substance;GO:0043226//organelle;GO:0110165//cellular anatomical entity;GO:0005634//nucleus;GO:0043229//intracellular organelle;GO…
Ciclev10028715m.g	0.06	0	0.13	0.19	0.25	0.13	0.18	0.43	0.12	1.63	0.38	1.46	1.50755	0.00440747	0.0341357	up	WRKY	K13425//WRKY transcription factor 22+ko04016//MAPK signaling pathway - plant+ko04626//Plant-pathogen interaction	XP_006424003.1|2.3e-210|probable WRKY transcription factor 74 [Citrus clementina]	GO:0043231//intracellular membrane-bounded organelle;GO:0005622//intracellular anatomical structure;GO:0005634//nucleus;GO:0043227//membrane-bounded organelle;GO:0043229//intracellular organelle;GO:0043226//organelle;GO:0110165//cellular anatomical entity;GO:0097159//organic cyclic compound binding;GO:1901363//heterocyclic compound binding;GO:0140110//transcription regulator activity;GO:0003676//…

## Sheet: Table S3
Table S3 Information of differentially expressed genes in phenylpropanoid biosynthesis pathway.
Protein Name	Gene ID	Transcript Level (FPKM)												log2FoldChange (MLT vs CK)	p-value	FDR	Significant	Kegg Orthology	GO	Note
		CK						MLT
		CK_1	CK_2	CK_3	CK_4	CK_5	CK_6	MLT_1	MLT_2	MLT_3	MLT_4	MLT_5	MLT_6
4CL	Ciclev10007733m.g	6.79	8.37	16.47	12.55	17.02	7.39	19.02	30.95	21.59	27.64	50.46	21.87	1.00854	3.81646e-05	0.00133819	up	K01904//4-coumarate--CoA ligase [EC:6.2.1.12]+ko00130//Ubiquinone and other terpenoid-quinone biosynthesis+ko01100//Metabolic pathways+ko01110//Biosynthesis of secondary metabolites+ko00940//Phenylpropanoid biosynthesis
CHS	Ciclev10001905m.g	4.85	56.83	2.27	9.64	4.4	6.8	6.78	4.22	2.68	0.33	0.5	0.47	-2.0238	0.00128422	0.0155358	down	K00660//chalcone synthase [EC:2.3.1.74]+ko04712//Circadian rhythm - plant+ko01100//Metabolic pathways+ko01110//Biosynthesis of secondary metabolites+ko00941//Flavonoid biosynthesis	GO:0009058//biosynthetic process;GO:0008152//metabolic process;GO:0003824//catalytic activity;GO:0016746//acyltransferase activity;GO:0016747//acyltransferase activity, transferring groups other than amino-acyl groups;GO:0016740//transferase activity;
FNSII	Ciclev10033669m.g	0.15	0.2	0.93	0.76	0.25	0.25	1.18	3.25	3.22	1.55	6.91	0.75	2.23526	1.54099e-05	0.000692233	up	K24188//cytochrome P450 family 93 subfamily A [EC:1.14.-.-]	GO:0110165//cellular anatomical entity;GO:0016020//membrane;GO:0016021//integral component of membrane;GO:0031224//intrinsic component of membrane;GO:0046914//transition metal ion binding;GO:0004497//monooxygenase activity;GO:0043167//ion binding;GO:0005488//binding;GO:0097159//organic cyclic compound binding;GO:0003824//catalytic activity;GO:0046906//tetrapyrrole binding;GO:0020037//heme binding…
HCT	Ciclev10001131m.g	0.05	0.1	0.47	0.41	0.05	0	6.19	5.17	2.7	0.97	14.71	0.77	4.35828	1.10444e-08	2.80252e-06	up	K13065//shikimate O-hydroxycinnamoyltransferase [EC:2.3.1.133]+ko01100//Metabolic pathways+ko01110//Biosynthesis of secondary metabolites+ko00940//Phenylpropanoid biosynthesis+ko00941//Flavonoid biosynthesis+ko00945//Stilbenoid, diarylheptanoid and gingerol biosynthesis;K13065//shikimate O-hydroxycinnamoyltransferase [EC:2.3.1.133]+ko01100//Metabolic pathways+ko01110//Biosynthesis of secondary me…	GO:0016740//transferase activity;GO:0016747//acyltransferase activity, transferring groups other than amino-acyl groups;GO:0003824//catalytic activity;GO:0016746//acyltransferase activity;
	Ciclev10001160m.g	341.14	324.82	635.58	393.22	280.4	456.42	377.95	76.44	258.69	78.71	13.97	76.36	-1.00257	0.00620014	0.042597	down	K25491//cucurbitacin acetyltransferase [EC:2.3.1.-]+ko00996//Biosynthesis of various alkaloids+ko01110//Biosynthesis of secondary metabolites;K13065//shikimate O-hydroxycinnamoyltransferase [EC:2.3.1.133]+ko01100//Metabolic pathways+ko01110//Biosynthesis of secondary metabolites+ko00940//Phenylpropanoid biosynthesis+ko00941//Flavonoid biosynthesis+ko00945//Stilbenoid, diarylheptanoid and gingerol…	GO:0016746//acyltransferase activity;GO:0016740//transferase activity;GO:0003824//catalytic activity;GO:0016747//acyltransferase activity, transferring groups other than amino-acyl groups;
	Ciclev10003777m.g	22.94	23.19	22.44	13.77	16.47	13.37	11.18	4.74	11.22	6.1	2.13	9.99	-1.26091	0.000142225	0.00336954	down	K14768//U3 small nucleolar RNA-associated protein 7;K25491//cucurbitacin acetyltransferase [EC:2.3.1.-]+ko00996//Biosynthesis of various alkaloids+ko01110//Biosynthesis of secondary metabolites;K13065//shikimate O-hydroxycinnamoyltransferase [EC:2.3.1.133]+ko01100//Metabolic pathways+ko01110//Biosynthesis of secondary metabolites+ko00940//Phenylpropanoid biosynthesis+ko00941//Flavonoid biosynthes…	GO:0043226//organelle;GO:0043227//membrane-bounded organelle;GO:0005730//nucleolus;GO:0043232//intracellular non-membrane-bounded organelle;GO:0043233//organelle lumen;GO:0043229//intracellular organelle;GO:0005622//intracellular anatomical structure;GO:0043228//non-membrane-bounded organelle;GO:0005634//nucleus;GO:0031974//membrane-enclosed lumen;GO:0110165//cellular anatomical entity;GO:0070013…
	Ciclev10006986m.g	2.23	2.06	0.97	5.92	5.56	11.7	2.9	1.25	1.44	1.11	0.19	1.28	-1.50597	0.00122875	0.015074	down	K13065//shikimate O-hydroxycinnamoyltransferase [EC:2.3.1.133]+ko01100//Metabolic pathways+ko01110//Biosynthesis of secondary metabolites+ko00940//Phenylpropanoid biosynthesis+ko00941//Flavonoid biosynthesis+ko00945//Stilbenoid, diarylheptanoid and gingerol biosynthesis;K13065//shikimate O-hydroxycinnamoyltransferase [EC:2.3.1.133]+ko01100//Metabolic pathways+ko01110//Biosynthesis of secondary me…	GO:0003824//catalytic activity;GO:0016746//acyltransferase activity;GO:0016747//acyltransferase activity, transferring groups other than amino-acyl groups;GO:0016740//transferase activity;
	Ciclev10010861m.g	0.08	0.08	0.52	0.55	0.04	0.04	7.84	10.24	3.75	1.31	14.46	1.51	4.48167	9.3651e-11	5.64394e-08	up	K13065//shikimate O-hydroxycinnamoyltransferase [EC:2.3.1.133]+ko01100//Metabolic pathways+ko01110//Biosynthesis of secondary metabolites+ko00940//Phenylpropanoid biosynthesis+ko00941//Flavonoid biosynthesis+ko00945//Stilbenoid, diarylheptanoid and gingerol biosynthesis	GO:0016740//transferase activity;GO:0016747//acyltransferase activity, transferring groups other than amino-acyl groups;GO:0003824//catalytic activity;GO:0016746//acyltransferase activity;
	Ciclev10011699m.g	0.11	0	1.62	1.01	0	0	34.9	24.01	11.48	2.03	40.47	3.79	4.49193	5.40491e-05	0.00170317	up	K13065//shikimate O-hydroxycinnamoyltransferase [EC:2.3.1.133]+ko01100//Metabolic pathways+ko01110//Biosynthesis of secondary metabolites+ko00940//Phenylpropanoid biosynthesis+ko00941//Flavonoid biosynthesis+ko00945//Stilbenoid, diarylheptanoid and gingerol biosynthesis	GO:0016747//acyltransferase activity, transferring groups other than amino-acyl groups;GO:0003824//catalytic activity;GO:0016746//acyltransferase activity;GO:0016740//transferase activity;
	Ciclev10011714m.g	7	5.35	14.9	10.75	2.42	3.29	213.26	198.62	92.52	123.02	417.39	130.21	4.47553	1.98981e-23	1.91916e-19	up	K13065//shikimate O-hydroxycinnamoyltransferase [EC:2.3.1.133]+ko01100//Metabolic pathways+ko01110//Biosynthesis of secondary metabolites+ko00940//Phenylpropanoid biosynthesis+ko00941//Flavonoid biosynthesis+ko00945//Stilbenoid, diarylheptanoid and gingerol biosynthesis;K13065//shikimate O-hydroxycinnamoyltransferase [EC:2.3.1.133]+ko01100//Metabolic pathways+ko01110//Biosynthesis of secondary me…	GO:0003824//catalytic activity;GO:0016746//acyltransferase activity;GO:0016740//transferase activity;GO:0016747//acyltransferase activity, transferring groups other than amino-acyl groups;
	Ciclev10011796m.g	0.65	0.48	1.42	1.08	0.92	0.85	3.65	5.19	1.58	8.84	27.69	9.49	2.98814	3.80078e-09	1.12766e-06	up	K13065//shikimate O-hydroxycinnamoyltransferase [EC:2.3.1.133]+ko01100//Metabolic pathways+ko01110//Biosynthesis of secondary metabolites+ko00940//Phenylpropanoid biosynthesis+ko00941//Flavonoid biosynthesis+ko00945//Stilbenoid, diarylheptanoid and gingerol biosynthesis	GO:0003824//catalytic activity;GO:0016747//acyltransferase activity, transferring groups other than amino-acyl groups;GO:0016740//transferase activity;GO:0016746//acyltransferase activity;
	Ciclev10015146m.g	0.55	1.13	3.28	1.81	1.9	1.35	5.46	7.59	2.98	9.01	17.19	7.92	1.9654	3.0922e-07	3.54959e-05	up	K13065//shikimate O-hydroxycinnamoyltransferase [EC:2.3.1.133]+ko01100//Metabolic pathways+ko01110//Biosynthesis of secondary metabolites+ko00940//Phenylpropanoid biosynthesis+ko00941//Flavonoid biosynthesis+ko00945//Stilbenoid, diarylheptanoid and gingerol biosynthesis;K25491//cucurbitacin acetyltransferase [EC:2.3.1.-]+ko00996//Biosynthesis of various alkaloids+ko01110//Biosynthesis of secondar…	GO:0016740//transferase activity;GO:0016746//acyltransferase activity;GO:0016747//acyltransferase activity, transferring groups other than amino-acyl groups;GO:0003824//catalytic activity;
	Ciclev10020052m.g	0	0	0.09	0.13	0.09	0.14	0.47	1.59	0.18	1.55	1.23	1.38	3.34533	2.79761e-07	3.33037e-05	up	K13065//shikimate O-hydroxycinnamoyltransferase [EC:2.3.1.133]+ko01100//Metabolic pathways+ko01110//Biosynthesis of secondary metabolites+ko00940//Phenylpropanoid biosynthesis+ko00941//Flavonoid biosynthesis+ko00945//Stilbenoid, diarylheptanoid and gingerol biosynthesis	GO:0016747//acyltransferase activity, transferring groups other than amino-acyl groups;GO:0003824//catalytic activity;GO:0016746//acyltransferase activity;GO:0016740//transferase activity;
	Ciclev10028504m.g	0	0.38	0.49	0.42	0.31	0.44	1.19	2.5	0.24	4.7	2.81	4.51	2.43133	1.6733e-05	0.000738433	up	K13065//shikimate O-hydroxycinnamoyltransferase [EC:2.3.1.133]+ko01100//Metabolic pathways+ko01110//Biosynthesis of secondary metabolites+ko00940//Phenylpropanoid biosynthesis+ko00941//Flavonoid biosynthesis+ko00945//Stilbenoid, diarylheptanoid and gingerol biosynthesis	GO:0016740//transferase activity;GO:0016747//acyltransferase activity, transferring groups other than amino-acyl groups;GO:0016746//acyltransferase activity;GO:0003824//catalytic activity;
	Ciclev10033907m.g	103.87	381.35	60.04	53.45	140.22	157.46	29.41	26.16	41.2	7.03	2.66	7.22	-2.89794	5.92287e-07	5.94439e-05	down	K13065//shikimate O-hydroxycinnamoyltransferase [EC:2.3.1.133]+ko01100//Metabolic pathways+ko01110//Biosynthesis of secondary metabolites+ko00940//Phenylpropanoid biosynthesis+ko00941//Flavonoid biosynthesis+ko00945//Stilbenoid, diarylheptanoid and gingerol biosynthesis;K13065//shikimate O-hydroxycinnamoyltransferase [EC:2.3.1.133]+ko01100//Metabolic pathways+ko01110//Biosynthesis of secondary me…	GO:0016740//transferase activity;GO:0016747//acyltransferase activity, transferring groups other than amino-acyl groups;GO:0003824//catalytic activity;GO:0016746//acyltransferase activity;
PRX	BGI_novel_G000352	13.2	11.72	28.72	13.46	19.22	23.06	10.57	3.16	14.57	8.76	2.56	8.74	-1.04164	0.00133993	0.0160038	down	K00430//peroxidase [EC:1.11.1.7]+ko01100//Metabolic pathways+ko01110//Biosynthesis of secondary metabolites+ko00940//Phenylpropanoid biosynthesis	GO:0044248//cellular catabolic process;GO:0042744//hydrogen peroxide catabolic process;GO:0006950//response to stress;GO:0009056//catabolic process;GO:0042743//hydrogen peroxide metabolic process;GO:0044237//cellular metabolic process;GO:0006979//response to oxidative stress;GO:0072593//reactive oxygen species metabolic process;GO:0008152//metabolic process;GO:0009987//cellular process;GO:0050896…
	BGI_novel_G000579	11.96	13.05	28.71	18.94	24.81	60.55	5.36	2.82	22.81	5.35	0.19	5.99	-1.42527	0.00289034	0.0261201	down	K00430//peroxidase [EC:1.11.1.7]+ko01100//Metabolic pathways+ko01110//Biosynthesis of secondary metabolites+ko00940//Phenylpropanoid biosynthesis
	BGI_novel_G000582	319.68	278.62	354.67	338.06	700.05	491.97	180.09	100.85	233.78	135.27	72.66	144.75	-1.54816	6.83654e-08	1.09252e-05	down	K00430//peroxidase [EC:1.11.1.7]+ko01100//Metabolic pathways+ko01110//Biosynthesis of secondary metabolites+ko00940//Phenylpropanoid biosynthesis	GO:0044248//cellular catabolic process;GO:0006979//response to oxidative stress;GO:0009987//cellular process;GO:0044237//cellular metabolic process;GO:0042744//hydrogen peroxide catabolic process;GO:0072593//reactive oxygen species metabolic process;GO:0042743//hydrogen peroxide metabolic process;GO:0050896//response to stimulus;GO:0008152//metabolic process;GO:0006950//response to stress;GO:0009…
	Ciclev10007121m.g	9.03	12.42	1.57	1.46	10.64	6.5	0.09	2.98	1.89	0.87	0.97	0.34	-2.44172	3.30665e-05	0.00119417	down	K00430//peroxidase [EC:1.11.1.7]+ko01100//Metabolic pathways+ko01110//Biosynthesis of secondary metabolites+ko00940//Phenylpropanoid biosynthesis	GO:0006950//response to stress;GO:0042744//hydrogen peroxide catabolic process;GO:0006979//response to oxidative stress;GO:0072593//reactive oxygen species metabolic process;GO:0008152//metabolic process;GO:0009987//cellular process;GO:0044237//cellular metabolic process;GO:0044248//cellular catabolic process;GO:0042743//hydrogen peroxide metabolic process;GO:0009056//catabolic process;GO:0050896…
	Ciclev10015870m.g	1.26	2.05	3.66	2.43	1.96	1.42	4.22	13.98	4.76	4.55	6.54	4.66	1.22634	3.89138e-05	0.0013563	up	K00430//peroxidase [EC:1.11.1.7]+ko01100//Metabolic pathways+ko01110//Biosynthesis of secondary metabolites+ko00940//Phenylpropanoid biosynthesis;K00430//peroxidase [EC:1.11.1.7]+ko01100//Metabolic pathways+ko01110//Biosynthesis of secondary metabolites+ko00940//Phenylpropanoid biosynthesis	GO:0044248//cellular catabolic process;GO:0006979//response to oxidative stress;GO:0042743//hydrogen peroxide metabolic process;GO:0072593//reactive oxygen species metabolic process;GO:0044237//cellular metabolic process;GO:0050896//response to stimulus;GO:0042744//hydrogen peroxide catabolic process;GO:0008152//metabolic process;GO:0009056//catabolic process;GO:0009987//cellular process;GO:00069…
	Ciclev10026035m.g	6.63	6.48	5.33	5.68	5.83	12.13	2.76	4.47	5.38	2.01	0.33	1.87	-1.22073	0.00117782	0.0146355	down	K00430//peroxidase [EC:1.11.1.7]+ko01100//Metabolic pathways+ko01110//Biosynthesis of secondary metabolites+ko00940//Phenylpropanoid biosynthesis;K00430//peroxidase [EC:1.11.1.7]+ko01100//Metabolic pathways+ko01110//Biosynthesis of secondary metabolites+ko00940//Phenylpropanoid biosynthesis	GO:0042744//hydrogen peroxide catabolic process;GO:0044248//cellular catabolic process;GO:0042743//hydrogen peroxide metabolic process;GO:0072593//reactive oxygen species metabolic process;GO:0008152//metabolic process;GO:0009987//cellular process;GO:0006979//response to oxidative stress;GO:0006950//response to stress;GO:0044237//cellular metabolic process;GO:0009056//catabolic process;GO:0050896…
CCR	Ciclev10001855m.g	14	38.03	10.53	9.54	12.81	24.54	14.37	4.98	6.02	4.87	0.5	6.34	-1.25622	0.00256963	0.0241679	down	K09753//cinnamoyl-CoA reductase [EC:1.2.1.44]+ko01100//Metabolic pathways+ko01110//Biosynthesis of secondary metabolites+ko00940//Phenylpropanoid biosynthesis	GO:0003824//catalytic activity;GO:0016491//oxidoreductase activity;GO:0016614//oxidoreductase activity, acting on CH-OH group of donors;GO:0016616//oxidoreductase activity, acting on the CH-OH group of donors, NAD or NADP as acceptor;
	Ciclev10031443m.g	3.41	4.12	4.87	5.36	3.71	2.36	7.64	6.54	5.88	16.62	17.8	13.16	1.16391	2.52298e-05	0.00101366	up	K09753//cinnamoyl-CoA reductase [EC:1.2.1.44]+ko01100//Metabolic pathways+ko01110//Biosynthesis of secondary metabolites+ko00940//Phenylpropanoid biosynthesis;K09753//cinnamoyl-CoA reductase [EC:1.2.1.44]+ko01100//Metabolic pathways+ko01110//Biosynthesis of secondary metabolites+ko00940//Phenylpropanoid biosynthesis;K09753//cinnamoyl-CoA reductase [EC:1.2.1.44]+ko01100//Metabolic pathways+ko01110…	GO:0009507//chloroplast;GO:0043229//intracellular organelle;GO:0009570//chloroplast stroma;GO:0005622//intracellular anatomical structure;GO:0043227//membrane-bounded organelle;GO:0110165//cellular anatomical entity;GO:0043226//organelle;GO:0009579//thylakoid;GO:0043231//intracellular membrane-bounded organelle;GO:0009536//plastid;GO:0009532//plastid stroma;GO:0005737//cytoplasm;GO:0043168//anion…
CAD	Ciclev10003819m.g	21.53	10.62	23.95	1.61	17.88	24.88	5.56	0	4.51	5.29	5.62	0	-1.94259	0.000831447	0.0114327	down	K22395//cinnamyl-alcohol dehydrogenase [EC:1.1.1.195]+ko01100//Metabolic pathways+ko01110//Biosynthesis of secondary metabolites+ko00940//Phenylpropanoid biosynthesis	GO:0043167//ion binding;GO:0000166//nucleotide binding;GO:1901265//nucleoside phosphate binding;GO:0050660//flavin adenine dinucleotide binding;GO:0097159//organic cyclic compound binding;GO:0036094//small molecule binding;GO:0016491//oxidoreductase activity;GO:1901363//heterocyclic compound binding;GO:0043168//anion binding;GO:0005488//binding;GO:0003824//catalytic activity;
	Ciclev10004013m.g	2.36	1.6	6.19	2.45	1.4	0.84	6.21	15.81	10.83	3.15	5.65	3.82	1.0067	0.00375315	0.0308918	up	K22395//cinnamyl-alcohol dehydrogenase [EC:1.1.1.195]+ko01100//Metabolic pathways+ko01110//Biosynthesis of secondary metabolites+ko00940//Phenylpropanoid biosynthesis;K22395//cinnamyl-alcohol dehydrogenase [EC:1.1.1.195]+ko01100//Metabolic pathways+ko01110//Biosynthesis of secondary metabolites+ko00940//Phenylpropanoid biosynthesis;K22395//cinnamyl-alcohol dehydrogenase [EC:1.1.1.195]+ko01100//Me…	GO:0030312//external encapsulating structure;GO:0071944//cell periphery;GO:0110165//cellular anatomical entity;GO:0005576//extracellular region;GO:0005618//cell wall;GO:1901265//nucleoside phosphate binding;GO:0097159//organic cyclic compound binding;GO:0050660//flavin adenine dinucleotide binding;GO:0043168//anion binding;GO:1901363//heterocyclic compound binding;GO:0000166//nucleotide binding;G…
	Ciclev10014803m.g	1.33	1.11	2.05	1.39	1.71	1.18	0.46	0.12	0.55	0.06	0	0.05	-2.61156	3.19723e-07	3.64844e-05	down	K22395//cinnamyl-alcohol dehydrogenase [EC:1.1.1.195]+ko01100//Metabolic pathways+ko01110//Biosynthesis of secondary metabolites+ko00940//Phenylpropanoid biosynthesis	GO:0071944//cell periphery;GO:0030312//external encapsulating structure;GO:0110165//cellular anatomical entity;GO:0005576//extracellular region;GO:0005618//cell wall;GO:0043168//anion binding;GO:1901265//nucleoside phosphate binding;GO:0016491//oxidoreductase activity;GO:1901363//heterocyclic compound binding;GO:0050660//flavin adenine dinucleotide binding;GO:0097159//organic cyclic compound bind…
	Ciclev10014838m.g	85.52	196.69	242.59	220.7	249.43	187.06	124.63	12.18	134.34	63.78	5.93	36.86	-1.22629	0.00321112	0.0279452	down	K22395//cinnamyl-alcohol dehydrogenase [EC:1.1.1.195]+ko01100//Metabolic pathways+ko01110//Biosynthesis of secondary metabolites+ko00940//Phenylpropanoid biosynthesis	GO:0005618//cell wall;GO:0110165//cellular anatomical entity;GO:0071944//cell periphery;GO:0005576//extracellular region;GO:0030312//external encapsulating structure;GO:0043168//anion binding;GO:0036094//small molecule binding;GO:0016491//oxidoreductase activity;GO:1901363//heterocyclic compound binding;GO:0050660//flavin adenine dinucleotide binding;GO:0005488//binding;GO:0071949//FAD binding;GO…
	Ciclev10015575m.g	548.26	307.42	378.47	379.74	362.6	657.22	247.34	24.38	215.25	91.84	10.57	126.06	-1.61301	0.000576821	0.00890632	down	K22395//cinnamyl-alcohol dehydrogenase [EC:1.1.1.195]+ko01100//Metabolic pathways+ko01110//Biosynthesis of secondary metabolites+ko00940//Phenylpropanoid biosynthesis;K22395//cinnamyl-alcohol dehydrogenase [EC:1.1.1.195]+ko01100//Metabolic pathways+ko01110//Biosynthesis of secondary metabolites+ko00940//Phenylpropanoid biosynthesis;K22395//cinnamyl-alcohol dehydrogenase [EC:1.1.1.195]+ko01100//Me…	GO:0005576//extracellular region;GO:0110165//cellular anatomical entity;GO:0071944//cell periphery;GO:0030312//external encapsulating structure;GO:0005618//cell wall;GO:0016491//oxidoreductase activity;GO:0005488//binding;GO:1901265//nucleoside phosphate binding;GO:0036094//small molecule binding;GO:0043168//anion binding;GO:0003824//catalytic activity;GO:0071949//FAD binding;GO:1901363//heterocy…
	Ciclev10018073m.g	6.36	6.08	10.19	9.15	9.31	15.06	4.19	0.38	2.47	3.2	0	3	-1.69067	0.00107114	0.0136801	down	K22395//cinnamyl-alcohol dehydrogenase [EC:1.1.1.195]+ko01100//Metabolic pathways+ko01110//Biosynthesis of secondary metabolites+ko00940//Phenylpropanoid biosynthesis	GO:0110165//cellular anatomical entity;GO:0005618//cell wall;GO:0071944//cell periphery;GO:0005576//extracellular region;GO:0030312//external encapsulating structure;GO:0050660//flavin adenine dinucleotide binding;GO:0043167//ion binding;GO:0016491//oxidoreductase activity;GO:0043168//anion binding;GO:0005488//binding;GO:0036094//small molecule binding;GO:1901363//heterocyclic compound binding;GO…
ALDH	Ciclev10008077m.g	1.06	1.81	0.87	1	0.84	1.28	0.56	0.63	0.39	0.54	0.04	0.39	-1.3839	0.000142198	0.00336954	down	K12355//coniferyl-aldehyde dehydrogenase [EC:1.2.1.68]+ko01110//Biosynthesis of secondary metabolites+ko00940//Phenylpropanoid biosynthesis	GO:0004029//aldehyde dehydrogenase (NAD+) activity;GO:0016491//oxidoreductase activity;GO:0004030//aldehyde dehydrogenase [NAD(P)+] activity;GO:0003824//catalytic activity;GO:0016620//oxidoreductase activity, acting on the aldehyde or oxo group of donors, NAD or NADP as acceptor;GO:0016903//oxidoreductase activity, acting on the aldehyde or oxo group of donors;
COMT	Ciclev10001555m.g	79.94	182.08	32.11	84.22	38.11	85.57	59.01	19.02	18.51	9.82	1.44	16.05	-1.72517	0.000674128	0.00991652	down	K13066//caffeic acid 3-O-methyltransferase / acetylserotonin O-methyltransferase [EC:2.1.1.68 2.1.1.4]+ko00380//Tryptophan metabolism+ko01100//Metabolic pathways+ko01110//Biosynthesis of secondary metabolites+ko00940//Phenylpropanoid biosynthesis	GO:0006725//cellular aromatic compound metabolic process;GO:0032259//methylation;GO:0044249//cellular biosynthetic process;GO:0009058//biosynthetic process;GO:0019438//aromatic compound biosynthetic process;GO:0009987//cellular process;GO:0044237//cellular metabolic process;GO:0008152//metabolic process;GO:0008171//O-methyltransferase activity;GO:0046983//protein dimerization activity;GO:0008757/…
	Ciclev10012042m.g	2.22	6.33	1.29	1.93	1.45	2.58	1.85	0.96	1.34	0.45	0.38	0.22	-1.35135	0.00176266	0.0191539	down	K13066//caffeic acid 3-O-methyltransferase / acetylserotonin O-methyltransferase [EC:2.1.1.68 2.1.1.4]+ko00380//Tryptophan metabolism+ko01100//Metabolic pathways+ko01110//Biosynthesis of secondary metabolites+ko00940//Phenylpropanoid biosynthesis	GO:0032259//methylation;GO:0008152//metabolic process;GO:0008168//methyltransferase activity;GO:0016741//transferase activity, transferring one-carbon groups;GO:0005488//binding;GO:0046983//protein dimerization activity;GO:0003824//catalytic activity;GO:0008171//O-methyltransferase activity;GO:0016740//transferase activity;GO:0005515//protein binding;
	Ciclev10021670m.g	38.49	51.49	14.69	37.05	17.6	34.93	22.66	4.97	16.23	3.35	1.3	4.25	-1.61313	0.000683854	0.0100062	down	K13066//caffeic acid 3-O-methyltransferase / acetylserotonin O-methyltransferase [EC:2.1.1.68 2.1.1.4]+ko00380//Tryptophan metabolism+ko01100//Metabolic pathways+ko01110//Biosynthesis of secondary metabolites+ko00940//Phenylpropanoid biosynthesis;K13066//caffeic acid 3-O-methyltransferase / acetylserotonin O-methyltransferase [EC:2.1.1.68 2.1.1.4]+ko00380//Tryptophan metabolism+ko01100//Metabolic…	GO:0008152//metabolic process;GO:0032259//methylation;GO:0005488//binding;GO:0005515//protein binding;GO:0046983//protein dimerization activity;GO:0008171//O-methyltransferase activity;GO:0003824//catalytic activity;GO:0016740//transferase activity;GO:0008168//methyltransferase activity;GO:0016741//transferase activity, transferring one-carbon groups;
FH (CYP450)	Ciclev10004717m.g	0.04	0.19	0.04	0.07	0.22	0.04	0.14	0.53	0.54	3.25	8.42	3.45	4.20945	1.05587e-07	1.53101e-05	up	K20770//(+)-delta-cadinene 8-hydroxylase [EC:1.14.-.-]	GO:0043169//cation binding;GO:0046872//metal ion binding;GO:0046906//tetrapyrrole binding;GO:0004497//monooxygenase activity;GO:0097159//organic cyclic compound binding;GO:0043167//ion binding;GO:0016491//oxidoreductase activity;GO:0016705//oxidoreductase activity, acting on paired donors, with incorporation or reduction of molecular oxygen;GO:0046914//transition metal ion binding;GO:0003824//cat…	CYP706J12
	Ciclev10006782m.g	0.73	0.71	0.66	1.27	0.85	0.55	0.98	0.75	1.29	4.38	4.78	3.21	1.02577	0.00377107	0.0309501	up	K20770//(+)-delta-cadinene 8-hydroxylase [EC:1.14.-.-];K20770//(+)-delta-cadinene 8-hydroxylase [EC:1.14.-.-]	GO:0016021//integral component of membrane;GO:0031224//intrinsic component of membrane;GO:0016020//membrane;GO:0110165//cellular anatomical entity;GO:0005506//iron ion binding;GO:0046914//transition metal ion binding;GO:0043167//ion binding;GO:0046906//tetrapyrrole binding;GO:0003824//catalytic activity;GO:0043169//cation binding;GO:0046872//metal ion binding;GO:0097159//organic cyclic compound b…	CYP706J11
	Ciclev10014858m.g	0.39	0.34	2.1	1.45	0.6	0.18	2.66	7.58	2.68	2.75	4.79	3.14	1.7481	5.17815e-05	0.00165606	up	K20770//(+)-delta-cadinene 8-hydroxylase [EC:1.14.-.-]	GO:0110165//cellular anatomical entity;GO:0016021//integral component of membrane;GO:0016020//membrane;GO:0031224//intrinsic component of membrane;GO:0003824//catalytic activity;GO:0046872//metal ion binding;GO:0043167//ion binding;GO:0020037//heme binding;GO:0016705//oxidoreductase activity, acting on paired donors, with incorporation or reduction of molecular oxygen;GO:0005506//iron ion binding…	CYP706B7
	Ciclev10014862m.g	10.18	5.69	34.85	20	23.94	6.35	46.97	178.48	73.55	58.42	50.72	64.51	1.85295	3.74825e-06	0.000244206	up	K20770//(+)-delta-cadinene 8-hydroxylase [EC:1.14.-.-]	GO:0031224//intrinsic component of membrane;GO:0016020//membrane;GO:0016021//integral component of membrane;GO:0110165//cellular anatomical entity;GO:0046906//tetrapyrrole binding;GO:0046914//transition metal ion binding;GO:0020037//heme binding;GO:0005506//iron ion binding;GO:0097159//organic cyclic compound binding;GO:0046872//metal ion binding;GO:0004497//monooxygenase activity;GO:0016491//oxi…	CYP706B8
	Ciclev10014951m.g	0.16	0.5	1.34	0.91	0.61	0.38	2.04	3.76	1.08	4.75	6.62	6.23	2.25294	4.71625e-07	4.9701e-05	up	K23806//alpha-guaiene 2-oxidase;K15472//premnaspirodiene oxygenase [EC:1.14.14.151]+ko00909//Sesquiterpenoid and triterpenoid biosynthesis+ko01110//Biosynthesis of secondary metabolites;K15805//5-epiaristolochene 1,3-dihydroxylase [EC:1.14.14.149]+ko00909//Sesquiterpenoid and triterpenoid biosynthesis	GO:0031224//intrinsic component of membrane;GO:0016021//integral component of membrane;GO:0110165//cellular anatomical entity;GO:0016020//membrane;GO:1901363//heterocyclic compound binding;GO:0046914//transition metal ion binding;GO:0016491//oxidoreductase activity;GO:0046906//tetrapyrrole binding;GO:0003824//catalytic activity;GO:0097159//organic cyclic compound binding;GO:0004497//monooxygenase…	CYP71CD1
	Ciclev10019727m.g	12.29	19.81	40.29	50.59	14.91	8.72	123.85	125.04	57.49	69.17	126.88	77.41	1.63256	7.71819e-06	0.000407796	up	K17961//trimethyltridecatetraene/dimethylnonatriene synthase [EC:1.14.14.58 1.14.14.59]+ko00904//Diterpenoid biosynthesis+ko01110//Biosynthesis of secondary metabolites	GO:0016021//integral component of membrane;GO:0110165//cellular anatomical entity;GO:0016020//membrane;GO:0031224//intrinsic component of membrane;GO:0016705//oxidoreductase activity, acting on paired donors, with incorporation or reduction of molecular oxygen;GO:0005488//binding;GO:0016491//oxidoreductase activity;GO:0046914//transition metal ion binding;GO:0005506//iron ion binding;GO:0046906//…	CYP82L11
	Ciclev10019706m.g	47.14	68.51	197.37	204.8	106.76	53.34	516.6	455	236.69	770.08	1378.17	777.56	2.28122	2.38194e-08	5.04788e-06	up	K17961//trimethyltridecatetraene/dimethylnonatriene synthase [EC:1.14.14.58 1.14.14.59]+ko00904//Diterpenoid biosynthesis+ko01110//Biosynthesis of secondary metabolites;K17961//trimethyltridecatetraene/dimethylnonatriene synthase [EC:1.14.14.58 1.14.14.59]+ko00904//Diterpenoid biosynthesis+ko01110//Biosynthesis of secondary metabolites;K17961//trimethyltridecatetraene/dimethylnonatriene synthase …	GO:0050896//response to stimulus;GO:0051707//response to other organism;GO:0006950//response to stress;GO:0009607//response to biotic stimulus;GO:0044419//biological process involved in interspecies interaction between organisms;GO:0098542//defense response to other organism;GO:0043207//response to external biotic stimulus;GO:0006952//defense response;GO:0009605//response to external stimulus;GO:…	CYP82L10
	Ciclev10000852m.g	2.82	1.41	3.37	2.19	4.13	2.2	3.83	10.1	6.31	14.67	12.52	13.02	1.59568	6.74448e-08	1.09252e-05	up	K23136//fraxetin 5-hydroxylase [EC:1.14.14.164]+ko00999//Biosynthesis of various plant secondary metabolites+ko01110//Biosynthesis of secondary metabolites	GO:0006952//defense response;GO:0050896//response to stimulus;GO:0098542//defense response to other organism;GO:0009607//response to biotic stimulus;GO:0006950//response to stress;GO:0044419//biological process involved in interspecies interaction between organisms;GO:0051707//response to other organism;GO:0009605//response to external stimulus;GO:0043207//response to external biotic stimulus;GO:…	CYP82D84
	Ciclev10000809m.g	1.43	2.06	3.36	1.77	1.25	0.88	3.83	10.19	6.09	3.44	18.81	2.87	1.59383	7.28609e-05	0.00212254	up	K23136//fraxetin 5-hydroxylase [EC:1.14.14.164]+ko00999//Biosynthesis of various plant secondary metabolites+ko01110//Biosynthesis of secondary metabolites	GO:0006950//response to stress;GO:0044419//biological process involved in interspecies interaction between organisms;GO:0009605//response to external stimulus;GO:0043207//response to external biotic stimulus;GO:0050896//response to stimulus;GO:0009607//response to biotic stimulus;GO:0051707//response to other organism;GO:0006952//defense response;GO:0098542//defense response to other organism;GO:…	CYP82D82
	Ciclev10000851m.g	0.09	0.23	0.45	0.22	0.27	0.14	0.7	1.05	0.22	1.58	1.66	2.58	1.97641	4.82746e-05	0.00158061	up	K23136//fraxetin 5-hydroxylase [EC:1.14.14.164]+ko00999//Biosynthesis of various plant secondary metabolites+ko01110//Biosynthesis of secondary metabolites	GO:0009605//response to external stimulus;GO:0050896//response to stimulus;GO:0043207//response to external biotic stimulus;GO:0006950//response to stress;GO:0044419//biological process involved in interspecies interaction between organisms;GO:0051707//response to other organism;GO:0098542//defense response to other organism;GO:0009607//response to biotic stimulus;GO:0006952//defense response;GO:…	CYP82D81
	Ciclev10000845m.g	1.85	1.98	2.72	2.17	2.14	2.02	3.33	4.28	2.95	10.48	5.18	11.59	1.17014	0.000105207	0.00277554	up	K23136//fraxetin 5-hydroxylase [EC:1.14.14.164]+ko00999//Biosynthesis of various plant secondary metabolites+ko01110//Biosynthesis of secondary metabolites	GO:0006952//defense response;GO:0043207//response to external biotic stimulus;GO:0098542//defense response to other organism;GO:0050896//response to stimulus;GO:0006950//response to stress;GO:0009607//response to biotic stimulus;GO:0009605//response to external stimulus;GO:0051707//response to other organism;GO:0044419//biological process involved in interspecies interaction between organisms;GO:…	CYP82D83
UGT	Ciclev10011522m.g	0.75	0.6	2.44	0.97	2.13	0.56	2.05	5.03	2.53	6.24	11.78	8	1.82926	1.22001e-05	0.000583817	up	K22950//acylphloroglucinol glucosyltransferase [EC:2.4.1.358];K22845//phlorizin synthase [EC:2.4.1.357]+ko01110//Biosynthesis of secondary metabolites+ko00941//Flavonoid biosynthesis;K22950//acylphloroglucinol glucosyltransferase [EC:2.4.1.358];K22845//phlorizin synthase [EC:2.4.1.357]+ko01110//Biosynthesis of secondary metabolites+ko00941//Flavonoid biosynthesis	GO:0003824//catalytic activity;GO:0016740//transferase activity;GO:0008194//UDP-glycosyltransferase activity;GO:0016757//glycosyltransferase activity;
	Ciclev10033610m.g	2.66	3.73	2.67	4.69	3.39	0.84	12.88	29.55	7.21	7.18	26.7	10.8	1.99986	4.22257e-07	4.54979e-05	up	K13080//flavanone 7-O-glucoside 2''-O-beta-L-rhamnosyltransferase [EC:2.4.1.236]+ko00941//Flavonoid biosynthesis+ko00944//Flavone and flavonol biosynthesis;K13080//flavanone 7-O-glucoside 2''-O-beta-L-rhamnosyltransferase [EC:2.4.1.236]+ko00941//Flavonoid biosynthesis+ko00944//Flavone and flavonol biosynthesis	GO:0003824//catalytic activity;GO:0008194//UDP-glycosyltransferase activity;GO:0016757//glycosyltransferase activity;GO:0016740//transferase activity;
	Ciclev10008184m.g	0	0	0.05	0	0	0	0.35	0.22	0.49	0	1.16	0.09	4.21724	0.000248823	0.00494186	up	K17193//anthocyanidin 3-O-glucoside 2''-O-xylosyltransferase [EC:2.4.2.51]+ko00942//Anthocyanin biosynthesis	GO:0008194//UDP-glycosyltransferase activity;GO:0016757//glycosyltransferase activity;GO:0016740//transferase activity;GO:0003824//catalytic activity;
FOMT (p<0.05<fdr)	Ciclev10005251m.g	22.72	13.39	42.46	24.09	25.51	25.08	64.51	74.96	43.46	56.98	38.3	70.6	0.889195	8.21797e-05	0.00230772	no	K13066//caffeic acid 3-O-methyltransferase / acetylserotonin O-methyltransferase [EC:2.1.1.68 2.1.1.4]+ko00380//Tryptophan metabolism+ko01100//Metabolic pathways+ko01110//Biosynthesis of secondary metabolites+ko00940//Phenylpropanoid biosynthesis	GO:0032259//methylation;GO:0008152//metabolic process;GO:0008171//O-methyltransferase activity;GO:0003824//catalytic activity;GO:0005515//protein binding;GO:0016740//transferase activity;GO:0016741//transferase activity, transferring one-carbon groups;GO:0005488//binding;GO:0046983//protein dimerization activity;GO:0008168//methyltransferase activity;	COMT
	Ciclev10026347m.g	7.79	8.17	7.12	11.73	4.03	4.75	13.62	29.37	9.91	12.74	21.03	20	0.883516	0.000676428	0.00994278	no	K00588//caffeoyl-CoA O-methyltransferase [EC:2.1.1.104]+ko01100//Metabolic pathways+ko01110//Biosynthesis of secondary metabolites+ko00940//Phenylpropanoid biosynthesis+ko00941//Flavonoid biosynthesis+ko00945//Stilbenoid, diarylheptanoid and gingerol biosynthesis;K00588//caffeoyl-CoA O-methyltransferase [EC:2.1.1.104]+ko01100//Metabolic pathways+ko01110//Biosynthesis of secondary metabolites+ko00…	GO:0008152//metabolic process;GO:0032259//methylation;GO:0003824//catalytic activity;GO:0008168//methyltransferase activity;GO:0016740//transferase activity;GO:0008171//O-methyltransferase activity;GO:0016741//transferase activity, transferring one-carbon groups;	CCoAOMT
	Ciclev10026359m.g	23.22	13.1	43.08	28.93	45.3	19.76	36.74	87.64	38.07	45.82	45.21	50.81	0.433489	0.0282333	0.116044	no	K13066//caffeic acid 3-O-methyltransferase / acetylserotonin O-methyltransferase [EC:2.1.1.68 2.1.1.4]+ko00380//Tryptophan metabolism+ko01100//Metabolic pathways+ko01110//Biosynthesis of secondary metabolites+ko00940//Phenylpropanoid biosynthesis;K13066//caffeic acid 3-O-methyltransferase / acetylserotonin O-methyltransferase [EC:2.1.1.68 2.1.1.4]+ko00380//Tryptophan metabolism+ko01100//Metabolic…	GO:0008152//metabolic process;GO:0032259//methylation;GO:0008168//methyltransferase activity;GO:0046983//protein dimerization activity;GO:0005515//protein binding;GO:0016740//transferase activity;GO:0003824//catalytic activity;GO:0008171//O-methyltransferase activity;GO:0005488//binding;GO:0016741//transferase activity, transferring one-carbon groups;	COMT
	Ciclev10026361m.g	19.74	10.39	27.6	22.16	24.39	15.07	32.52	74.96	30.25	30.63	32.42	37.81	0.660597	0.00232509	0.0225664	no	K13066//caffeic acid 3-O-methyltransferase / acetylserotonin O-methyltransferase [EC:2.1.1.68 2.1.1.4]+ko00380//Tryptophan metabolism+ko01100//Metabolic pathways+ko01110//Biosynthesis of secondary metabolites+ko00940//Phenylpropanoid biosynthesis;K13066//caffeic acid 3-O-methyltransferase / acetylserotonin O-methyltransferase [EC:2.1.1.68 2.1.1.4]+ko00380//Tryptophan metabolism+ko01100//Metabolic…	GO:0032259//methylation;GO:0008152//metabolic process;GO:0008168//methyltransferase activity;GO:0005488//binding;GO:0046983//protein dimerization activity;GO:0003824//catalytic activity;GO:0005515//protein binding;GO:0016741//transferase activity, transferring one-carbon groups;GO:0008171//O-methyltransferase activity;GO:0016740//transferase activity;	COMT
	Ciclev10026918m.g	4.45	7.63	7.7	25.38	4.38	0	21.46	56.97	18.73	19.04	57.11	27.45	1.01609	0.00948058	0.0566222	no	K00588//caffeoyl-CoA O-methyltransferase [EC:2.1.1.104]+ko01100//Metabolic pathways+ko01110//Biosynthesis of secondary metabolites+ko00940//Phenylpropanoid biosynthesis+ko00941//Flavonoid biosynthesis+ko00945//Stilbenoid, diarylheptanoid and gingerol biosynthesis	GO:0032259//methylation;GO:0008152//metabolic process;GO:0008171//O-methyltransferase activity;GO:0016740//transferase activity;GO:0016741//transferase activity, transferring one-carbon groups;GO:0008168//methyltransferase activity;GO:0003824//catalytic activity;	CCoAOMT
	Ciclev10020782m.g	2.16	1.95	1.81	1.33	1.36	1.83	1.46	2.24	0.84	0.41	0.37	1.01	-0.503966	0.0278888	0.11507	no	K12643//anthranilate N-methyltransferase [EC:2.1.1.111]+ko00996//Biosynthesis of various alkaloids+ko01110//Biosynthesis of secondary metabolites;K13066//caffeic acid 3-O-methyltransferase / acetylserotonin O-methyltransferase [EC:2.1.1.68 2.1.1.4]+ko00380//Tryptophan metabolism+ko01100//Metabolic pathways+ko01110//Biosynthesis of secondary metabolites+ko00940//Phenylpropanoid biosynthesis	GO:0009058//biosynthetic process;GO:0019438//aromatic compound biosynthetic process;GO:0032259//methylation;GO:0044249//cellular biosynthetic process;GO:0008152//metabolic process;GO:0009987//cellular process;GO:0006725//cellular aromatic compound metabolic process;GO:0044237//cellular metabolic process;GO:0110165//cellular anatomical entity;GO:0016021//integral component of membrane;GO:0016020//…	NMT
	Ciclev10020870m.g	426.61	1022.64	828.74	1145.79	779.39	1085.43	983.18	447.45	629.5	549.19	160.01	436.96	-0.534212	0.0215528	0.0970458	no	K13066//caffeic acid 3-O-methyltransferase / acetylserotonin O-methyltransferase [EC:2.1.1.68 2.1.1.4]+ko00380//Tryptophan metabolism+ko01100//Metabolic pathways+ko01110//Biosynthesis of secondary metabolites+ko00940//Phenylpropanoid biosynthesis	GO:0032259//methylation;GO:0008152//metabolic process;GO:0005515//protein binding;GO:0016741//transferase activity, transferring one-carbon groups;GO:0008171//O-methyltransferase activity;GO:0016740//transferase activity;GO:0046983//protein dimerization activity;GO:0008168//methyltransferase activity;GO:0005488//binding;GO:0003824//catalytic activity;	COMT
	Ciclev10020873m.g	645.19	1373.35	1053.81	1452.24	1228.95	1531.41	1436.44	644.87	852.28	781.15	182.96	633.64	-0.443318	0.0344414	0.132206	no	K13066//caffeic acid 3-O-methyltransferase / acetylserotonin O-methyltransferase [EC:2.1.1.68 2.1.1.4]+ko00380//Tryptophan metabolism+ko01100//Metabolic pathways+ko01110//Biosynthesis of secondary metabolites+ko00940//Phenylpropanoid biosynthesis	GO:0008152//metabolic process;GO:0032259//methylation;GO:0008171//O-methyltransferase activity;GO:0003824//catalytic activity;GO:0046983//protein dimerization activity;GO:0008168//methyltransferase activity;GO:0005488//binding;GO:0005515//protein binding;GO:0016741//transferase activity, transferring one-carbon groups;GO:0016740//transferase activity;	COMT
	Ciclev10023006m.g	3.82	6.51	0.89	3.33	0	1.29	0.31	1.11	1.22	0	0	0.58	-0.265551	0.0115957	0.0647792	no	K13066//caffeic acid 3-O-methyltransferase / acetylserotonin O-methyltransferase [EC:2.1.1.68 2.1.1.4]+ko00380//Tryptophan metabolism+ko01100//Metabolic pathways+ko01110//Biosynthesis of secondary metabolites+ko00940//Phenylpropanoid biosynthesis	GO:0008152//metabolic process;GO:0032259//methylation;GO:0008171//O-methyltransferase activity;GO:0005488//binding;GO:0016740//transferase activity;GO:0005515//protein binding;GO:0046983//protein dimerization activity;GO:0003824//catalytic activity;GO:0008168//methyltransferase activity;GO:0016741//transferase activity, transferring one-carbon groups;	COMT
	Ciclev10024081m.g	150.83	166.07	122.38	151.05	131.49	155.11	105.09	50.98	72.29	121.68	127.34	152.94	-0.580003	0.00725481	0.0474429	no	K13066//caffeic acid 3-O-methyltransferase / acetylserotonin O-methyltransferase [EC:2.1.1.68 2.1.1.4]+ko00380//Tryptophan metabolism+ko01100//Metabolic pathways+ko01110//Biosynthesis of secondary metabolites+ko00940//Phenylpropanoid biosynthesis;K13066//caffeic acid 3-O-methyltransferase / acetylserotonin O-methyltransferase [EC:2.1.1.68 2.1.1.4]+ko00380//Tryptophan metabolism+ko01100//Metabolic…	GO:0032259//methylation;GO:0008152//metabolic process;GO:0005515//protein binding;GO:0046983//protein dimerization activity;GO:0016741//transferase activity, transferring one-carbon groups;GO:0008168//methyltransferase activity;GO:0003824//catalytic activity;GO:0005488//binding;GO:0008171//O-methyltransferase activity;GO:0016740//transferase activity;	COMT
	Ciclev10026344m.g	5428.96	5143.97	4204.18	5408.02	3478.43	5485.98	4775.31	3023.89	3965.51	2686.07	748.53	3538.93	-0.491892	0.0235899	0.103329	no	K00588//caffeoyl-CoA O-methyltransferase [EC:2.1.1.104]+ko01100//Metabolic pathways+ko01110//Biosynthesis of secondary metabolites+ko00940//Phenylpropanoid biosynthesis+ko00941//Flavonoid biosynthesis+ko00945//Stilbenoid, diarylheptanoid and gingerol biosynthesis;K00588//caffeoyl-CoA O-methyltransferase [EC:2.1.1.104]+ko01100//Metabolic pathways+ko01110//Biosynthesis of secondary metabolites+ko00…	GO:0008152//metabolic process;GO:0032259//methylation;GO:0003824//catalytic activity;GO:0016740//transferase activity;GO:0008168//methyltransferase activity;GO:0008171//O-methyltransferase activity;GO:0016741//transferase activity, transferring one-carbon groups;	CCoAOMT

## Sheet: Table S4
Table S4 Information of differentially expressed genes in circadian rhythm and photosynthesis system.
Pathway	Protein Symbol	Gene ID	Transcript Level (FPKM)												log2FoldChange (MLT vs CK)	p-value	FDR	Significant	Kegg Orthology	GO	Note	Note 2
			CK						MLT
			CK_1	CK_2	CK_3	CK_4	CK_5	CK_6	MLT_1	MLT_2	MLT_3	MLT_4	MLT_5	MLT_6
Circadian Rhythm	CSNK2A	Ciclev10025880m.g	0.57	0.42	0.05	0.3	0.26	0.32	2.23	3	0.65	0.35	1.5	0.44	1.35654	0.00259837	0.0243379	up	K03097//casein kinase II subunit alpha [EC:2.7.11.1]+ko04712//Circadian rhythm - plant+ko03008//Ribosome biogenesis in eukaryotes
	ZTL	Ciclev10032212m.g	0	0.1	0.09	0.18	0.19	0.39	0.28	0.55	0.37	0.56	1.62	1.64	1.52165	0.00359771	0.030137	up	K12115//clock-associated PAS protein ZTL+ko04712//Circadian rhythm - plant
	CDF1	Ciclev10015710m.g	0.45	1.05	0.79	0.73	1.13	0.66	1.3	1.01	0.52	3.97	6.8	4.05	1.26858	0.00164159	0.0183525	up	K20043//clathrin coat assembly protein AP180;K16222//Dof zinc finger protein DOF5.5+ko04712//Circadian rhythm - plant	GO:0010468//regulation of gene expression;GO:0050794//regulation of cellular process;GO:0019219//regulation of nucleobase-containing compound metabolic process;GO:0006355//regulation of transcription, DNA-templated;GO:0031326//regulation of cellular biosynthetic process;GO:0009889//regulation of biosynthetic process;GO:1903506//regulation of nucleic acid-templated transcription;GO:0051171//regula…	C2C2-Dof
		Ciclev10026061m.g	0.13	0.2	0.13	0.06	0.07	0	0.57	1	0.06	0.19	0.53	0.63	1.2568	0.00704062	0.0464994	up	K20043//clathrin coat assembly protein AP180;K16222//Dof zinc finger protein DOF5.5+ko04712//Circadian rhythm - plant	GO:0009751//response to salicylic acid;GO:0031323//regulation of cellular metabolic process;GO:0009733//response to auxin;GO:0019222//regulation of metabolic process;GO:0050896//response to stimulus;GO:0065007//biological regulation;GO:0048518//positive regulation of biological process;GO:0042545//cell wall modification;GO:0045787//positive regulation of cell cycle;GO:1903506//regulation of nucle…	C2C2-Dof
	CO	Ciclev10017183m.g	0.69	1.83	0.68	1.34	0.91	2.57	2.54	6.6	2	4.37	6.97	6.23	1.283	0.000739266	0.0105684	up	K12135//zinc finger protein CONSTANS+ko04712//Circadian rhythm - plant	GO:0043167//ion binding;GO:0043169//cation binding;GO:0046872//metal ion binding;GO:0046914//transition metal ion binding;GO:0005488//binding;GO:0008270//zinc ion binding;	Dof
	FT	Ciclev10012905m.g	5.26	25.99	9.95	15.74	25.41	8.01	34.38	74.57	33.59	123.11	296.43	190.25	2.62904	1.2313e-07	1.75893e-05	up	K16223//protein FLOWERING LOCUS T+ko04712//Circadian rhythm - plant	GO:0110165//cellular anatomical entity;GO:0005737//cytoplasm;GO:0005622//intracellular anatomical structure;
		Ciclev10013731m.g	4.73	67.93	21.29	30.7	46.4	15.78	31.65	137.3	60.17	241.1	554.36	347.24	2.23732	0.00011053	0.00287864	up	K16223//protein FLOWERING LOCUS T+ko04712//Circadian rhythm - plant	GO:0110165//cellular anatomical entity;GO:0005622//intracellular anatomical structure;GO:0005737//cytoplasm;
	CHS	Ciclev10001905m.g	4.85	56.83	2.27	9.64	4.4	6.8	6.78	4.22	2.68	0.33	0.5	0.47	-2.0238	0.00128422	0.0155358	down	K00660//chalcone synthase [EC:2.3.1.74]+ko04712//Circadian rhythm - plant+ko01100//Metabolic pathways+ko01110//Biosynthesis of secondary metabolites+ko00941//Flavonoid biosynthesis	GO:0009058//biosynthetic process;GO:0008152//metabolic process;GO:0003824//catalytic activity;GO:0016746//acyltransferase activity;GO:0016747//acyltransferase activity, transferring groups other than amino-acyl groups;GO:0016740//transferase activity;		Also in Phenylpropanoid biosynthsis pathway
	CCA1/LHY1	Ciclev10018964m.g	16.1	18.03	48.82	39.77	46.45	22.94	37.86	43	40.26	63.07	50.27	34.5	0.189923	0.23617	0.455252	no	K12133//MYB-related transcription factor LHY+ko04712//Circadian rhythm - plant;K12133//MYB-related transcription factor LHY+ko04712//Circadian rhythm - plant;K12133//MYB-related transcription factor LHY+ko04712//Circadian rhythm - plant;K12133//MYB-related transcription factor LHY+ko04712//Circadian rhythm - plant;K12133//MYB-related transcription factor LHY+ko04712//Circadian rhythm - plant;K121…	GO:0043226//organelle;GO:0110165//cellular anatomical entity;GO:0043229//intracellular organelle;GO:0005622//intracellular anatomical structure;GO:0005634//nucleus;GO:0043231//intracellular membrane-bounded organelle;GO:0043227//membrane-bounded organelle;GO:0005488//binding;GO:0097159//organic cyclic compound binding;GO:1901363//heterocyclic compound binding;GO:0003677//DNA binding;GO:0003676//n…		AtCCA1/LHY1 homolog
	SIG5	Ciclev10004760m.g	4.14	5.02	9.71	7.01	8.7	4.6	10.41	10.02	9.81	17.93	21.48	11.94	0.747666	0.000602479	0.00913429	no	K03093//RNA polymerase sigma factor;K03093//RNA polymerase sigma factor;K03093//RNA polymerase sigma factor	GO:0044271//cellular nitrogen compound biosynthetic process;GO:0034654//nucleobase-containing compound biosynthetic process;GO:0019438//aromatic compound biosynthetic process;GO:0046483//heterocycle metabolic process;GO:0043170//macromolecule metabolic process;GO:0009058//biosynthetic process;GO:0044237//cellular metabolic process;GO:0006351//transcription, DNA-templated;GO:0034641//cellular nitr…		AtSIG5 homolog
	TOC1	Ciclev10019534m.g	22.88	25.82	37.58	28.86	35.1	34.06	29.6	27.23	27.3	38.68	26.92	34.18	-0.146352	0.22893	0.447006	no	K12127//pseudo-response regulator 1+ko04712//Circadian rhythm - plant;K12127//pseudo-response regulator 1+ko04712//Circadian rhythm - plant	GO:0000160//phosphorelay signal transduction system;GO:0023052//signaling;GO:0007154//cell communication;GO:0051716//cellular response to stimulus;GO:0050794//regulation of cellular process;GO:0065007//biological regulation;GO:0050896//response to stimulus;GO:0050789//regulation of biological process;GO:0009987//cellular process;GO:0048511//rhythmic process;GO:0035556//intracellular signal transd…		AtTOC1 homolog
	CHE	Ciclev10032441m.g	12.36	4.41	11.05	9.92	10.76	6.66	13.56	21.81	19.73	16.08	23.21	19.8	0.759067	0.0001451	0.00340457	no	K16221//transcription factor TCP21 (protein CCA1 HIKING EXPEDITION)+ko04712//Circadian rhythm - plant	GO:0050789//regulation of biological process;GO:0042752//regulation of circadian rhythm;GO:0065007//biological regulation;GO:0043229//intracellular organelle;GO:0043231//intracellular membrane-bounded organelle;GO:0005622//intracellular anatomical structure;GO:0043227//membrane-bounded organelle;GO:0110165//cellular anatomical entity;GO:0043226//organelle;GO:0005634//nucleus;GO:0140110//transcrip…		AtCHE homolog
Light-harvesting chlorophyII protein complex(LHC)	LHCA2	Ciclev10009205m.g	0.55	0.64	0.85	0.91	0.78	0.72	1.14	0.9	1.06	2.84	3.91	3.59	1.08515	0.00162413	0.0182207	up	K08908//light-harvesting complex I chlorophyll a/b binding protein 2+ko01100//Metabolic pathways+ko00196//Photosynthesis - antenna proteins;K08908//light-harvesting complex I chlorophyll a/b binding protein 2+ko01100//Metabolic pathways+ko00196//Photosynthesis - antenna proteins	GO:0044267//cellular protein metabolic process;GO:0006807//nitrogen compound metabolic process;GO:0044260//cellular macromolecule metabolic process;GO:0009987//cellular process;GO:0006464//cellular protein modification process;GO:0043412//macromolecule modification;GO:0008152//metabolic process;GO:0009765//photosynthesis, light harvesting;GO:0044237//cellular metabolic process;GO:0018298//protein…		Photosystem I
		Ciclev10031886m.g	1.52	1.23	0.82	0.94	1.33	0.71	1.72	1.45	1.93	3.93	5.29	5.37	1.15169	0.000386245	0.00674703	up	K08908//light-harvesting complex I chlorophyll a/b binding protein 2+ko01100//Metabolic pathways+ko00196//Photosynthesis - antenna proteins	GO:0019684//photosynthesis, light reaction;GO:0009768//photosynthesis, light harvesting in photosystem I;GO:0008152//metabolic process;GO:0009628//response to abiotic stimulus;GO:0019538//protein metabolic process;GO:1901564//organonitrogen compound metabolic process;GO:0043170//macromolecule metabolic process;GO:0050896//response to stimulus;GO:0009765//photosynthesis, light harvesting;GO:003621…		Photosystem I
	LHCA4	Ciclev10021861m.g	0.65	0.33	0.43	0.31	0.11	0.22	0.52	0.47	0.53	1.92	2.56	2.28	1.31299	0.00218759	0.0217739	up	K08910//light-harvesting complex I chlorophyll a/b binding protein 4+ko01100//Metabolic pathways+ko00196//Photosynthesis - antenna proteins	GO:0006091//generation of precursor metabolites and energy;GO:0009314//response to radiation;GO:0050896//response to stimulus;GO:0044238//primary metabolic process;GO:0036211//protein modification process;GO:0043170//macromolecule metabolic process;GO:0071704//organic substance metabolic process;GO:1901564//organonitrogen compound metabolic process;GO:0044260//cellular macromolecule metabolic pro…		Photosystem I
	LHCB1	Ciclev10016074m.g	11.56	16.61	21.19	20.23	10.68	8.96	44.06	27.54	41.44	73.98	103.57	88.55	1.72693	6.61047e-08	1.08036e-05	up	K08912//light-harvesting complex II chlorophyll a/b binding protein 1+ko01100//Metabolic pathways+ko00196//Photosynthesis - antenna proteins;K08912//light-harvesting complex II chlorophyll a/b binding protein 1+ko01100//Metabolic pathways+ko00196//Photosynthesis - antenna proteins;K08912//light-harvesting complex II chlorophyll a/b binding protein 1+ko01100//Metabolic pathways+ko00196//Photosynth…	GO:0036211//protein modification process;GO:0008152//metabolic process;GO:0009765//photosynthesis, light harvesting;GO:0006807//nitrogen compound metabolic process;GO:0019538//protein metabolic process;GO:0009987//cellular process;GO:0015979//photosynthesis;GO:0044237//cellular metabolic process;GO:0043170//macromolecule metabolic process;GO:0018298//protein-chromophore linkage;GO:1901564//organo…		Photosystem II
		Ciclev10016286m.g	4.62	1.12	1.06	2.88	0.81	2.33	3.08	2.77	2.91	7.73	14.56	14.68	1.10769	0.00389418	0.0316208	up	K08912//light-harvesting complex II chlorophyll a/b binding protein 1+ko01100//Metabolic pathways+ko00196//Photosynthesis - antenna proteins	GO:1901564//organonitrogen compound metabolic process;GO:0043170//macromolecule metabolic process;GO:0009765//photosynthesis, light harvesting;GO:0019684//photosynthesis, light reaction;GO:0043412//macromolecule modification;GO:0006464//cellular protein modification process;GO:0019538//protein metabolic process;GO:0006091//generation of precursor metabolites and energy;GO:0044267//cellular protei…		Photosystem II
		Ciclev10016287m.g	50.63	49.8	49.53	61.94	31.86	19.99	118.79	75.71	116.32	191.08	303.35	258.43	1.65903	6.05034e-07	5.95311e-05	up	K08912//light-harvesting complex II chlorophyll a/b binding protein 1+ko01100//Metabolic pathways+ko00196//Photosynthesis - antenna proteins	GO:0006464//cellular protein modification process;GO:0044260//cellular macromolecule metabolic process;GO:0009628//response to abiotic stimulus;GO:0006091//generation of precursor metabolites and energy;GO:0019684//photosynthesis, light reaction;GO:0019538//protein metabolic process;GO:0044238//primary metabolic process;GO:0009314//response to radiation;GO:0071704//organic substance metabolic pro…		Photosystem II
	LHCB2	Ciclev10016280m.g	34.65	33.71	32.16	31.28	24.19	17.22	58.54	31.49	51.2	105.76	107.26	138.5	1.1192	0.000148288	0.0034599	up	K08913//light-harvesting complex II chlorophyll a/b binding protein 2+ko01100//Metabolic pathways+ko00196//Photosynthesis - antenna proteins	GO:0071704//organic substance metabolic process;GO:0006464//cellular protein modification process;GO:0008152//metabolic process;GO:0009768//photosynthesis, light harvesting in photosystem I;GO:0006807//nitrogen compound metabolic process;GO:0009628//response to abiotic stimulus;GO:0019684//photosynthesis, light reaction;GO:0043170//macromolecule metabolic process;GO:0009987//cellular process;GO:0…		Photosystem II
	LHCB4	Ciclev10012370m.g	1.58	2.44	1.93	4.09	1.94	0.96	3.21	2.11	3.73	10.21	12.15	7.89	1.07474	0.00180207	0.0194042	up	K08915//light-harvesting complex II chlorophyll a/b binding protein 4+ko01100//Metabolic pathways+ko00196//Photosynthesis - antenna proteins;K08915//light-harvesting complex II chlorophyll a/b binding protein 4+ko01100//Metabolic pathways+ko00196//Photosynthesis - antenna proteins	GO:1901564//organonitrogen compound metabolic process;GO:0044238//primary metabolic process;GO:0036211//protein modification process;GO:0009765//photosynthesis, light harvesting;GO:0043412//macromolecule modification;GO:0018298//protein-chromophore linkage;GO:0019684//photosynthesis, light reaction;GO:0006464//cellular protein modification process;GO:0009987//cellular process;GO:0006807//nitrogen…		Photosystem II
	LHCB6	Ciclev10029116m.g	5.93	3.67	3.93	4.76	3.82	2.58	7.4	5.98	8.27	14.75	25.46	21.47	1.36388	3.08448e-05	0.00113954	up	K08917//light-harvesting complex II chlorophyll a/b binding protein 6+ko01100//Metabolic pathways+ko00196//Photosynthesis - antenna proteins	GO:0009314//response to radiation;GO:0008152//metabolic process;GO:0009765//photosynthesis, light harvesting;GO:0043170//macromolecule metabolic process;GO:0044260//cellular macromolecule metabolic process;GO:0006807//nitrogen compound metabolic process;GO:0009628//response to abiotic stimulus;GO:0019684//photosynthesis, light reaction;GO:0006464//cellular protein modification process;GO:0044238/…		Photosystem II
Photosynthesis	PsaN	Ciclev10002687m.g	0.24	1.48	0.88	0.39	0.16	0.41	1.25	1.09	1.1	2.15	4.62	4.34	1.27906	0.00283646	0.0258119	up	K02701//photosystem I subunit PsaN+ko01100//Metabolic pathways+ko00195//Photosynthesis	GO:0044237//cellular metabolic process;GO:0015979//photosynthesis;GO:0008152//metabolic process;GO:0009987//cellular process;GO:0043226//organelle;GO:0005737//cytoplasm;GO:0009522//photosystem I;GO:0043231//intracellular membrane-bounded organelle;GO:0043229//intracellular organelle;GO:0009521//photosystem;GO:0031976//plastid thylakoid;GO:0016020//membrane;GO:0042170//plastid membrane;GO:0005622/…		Photosystem I
	PsaL	Ciclev10016637m.g	7.94	6.55	10.91	9.77	5.84	3.32	17.35	13.96	17.2	49.25	74.86	67.89	2.04769	5.97603e-07	5.94439e-05	up	K02699//photosystem I subunit XI+ko01100//Metabolic pathways+ko00195//Photosynthesis	GO:0015979//photosynthesis;GO:0044237//cellular metabolic process;GO:0008152//metabolic process;GO:0009987//cellular process;GO:0009535//chloroplast thylakoid membrane;GO:0031975//envelope;GO:0098796//membrane protein complex;GO:0009526//plastid envelope;GO:0055035//plastid thylakoid membrane;GO:0043231//intracellular membrane-bounded organelle;GO:0042651//thylakoid membrane;GO:0043227//membrane-…		Photosystem I
	PsaH	Ciclev10026722m.g	0.6	2.25	0.59	0.72	0.44	0.61	4.1	2.03	1.58	7.68	11.36	7.59	2.1649	2.69311e-05	0.00104994	up	K02695//photosystem I subunit VI+ko01100//Metabolic pathways+ko00195//Photosynthesis	GO:0044237//cellular metabolic process;GO:0015979//photosynthesis;GO:0009987//cellular process;GO:0008152//metabolic process;GO:0034357//photosynthetic membrane;GO:0043229//intracellular organelle;GO:0031975//envelope;GO:0009535//chloroplast thylakoid membrane;GO:0009536//plastid;GO:0031967//organelle envelope;GO:0016020//membrane;GO:0009507//chloroplast;GO:0031984//organelle subcompartment;GO:00…		Photosystem I
	PsbQ	Ciclev10016525m.g	6.3	7.55	4.93	6.44	7.43	3.69	8.05	3.81	6.37	25.59	37.96	29.39	1.013	0.00361267	0.0301829	up	K08901//photosystem II oxygen-evolving enhancer protein 3+ko01100//Metabolic pathways+ko00195//Photosynthesis	GO:0044237//cellular metabolic process;GO:0022900//electron transport chain;GO:0006091//generation of precursor metabolites and energy;GO:0015979//photosynthesis;GO:0019684//photosynthesis, light reaction;GO:0009767//photosynthetic electron transport chain;GO:0009987//cellular process;GO:0008152//metabolic process;GO:0005622//intracellular anatomical structure;GO:0042651//thylakoid membrane;GO:00…		Photosystem II
	PsbY	Ciclev10032789m.g	0.52	1.06	0.74	0.86	0.52	0.15	1.15	1.07	0.94	2.34	3.95	2.49	1.02407	0.00344891	0.0292619	up	K02723//photosystem II PsbY protein+ko01100//Metabolic pathways+ko00195//Photosynthesis	GO:0050794//regulation of cellular process;GO:0042592//homeostatic process;GO:0065007//biological regulation;GO:0045454//cell redox homeostasis;GO:0044237//cellular metabolic process;GO:0065008//regulation of biological quality;GO:0050789//regulation of biological process;GO:0008152//metabolic process;GO:0015979//photosynthesis;GO:0009987//cellular process;GO:0019725//cellular homeostasis;GO:0031…		Photosystem II
	Psb28	Ciclev10022322m.g	0.39	0.2	0.29	0.56	0.29	0.34	0.51	0.97	0.94	1.23	1.41	1.16	1.19527	0.000118672	0.00300524	up	K08903//photosystem II 13kDa protein+ko01100//Metabolic pathways+ko00195//Photosynthesis;K08903//photosystem II 13kDa protein+ko01100//Metabolic pathways+ko00195//Photosynthesis	GO:0015979//photosynthesis;GO:0009987//cellular process;GO:0044237//cellular metabolic process;GO:0008152//metabolic process;GO:0031090//organelle membrane;GO:0016020//membrane;GO:0110165//cellular anatomical entity;GO:0043229//intracellular organelle;GO:0009521//photosystem;GO:0009654//photosystem II oxygen evolving complex;GO:0042170//plastid membrane;GO:0043231//intracellular membrane-bounded …		Photosystem II
	PetE	Ciclev10002698m.g	0.3	0.12	0.06	0.29	0.42	0.25	0.52	0.35	0.29	1.19	2.55	1.74	1.49742	0.00179123	0.0193741	up	K02638//plastocyanin+ko01100//Metabolic pathways+ko00195//Photosynthesis	GO:0031984//organelle subcompartment;GO:0009534//chloroplast thylakoid;GO:0005737//cytoplasm;GO:0009507//chloroplast;GO:0110165//cellular anatomical entity;GO:0031976//plastid thylakoid;GO:0034357//photosynthetic membrane;GO:0031975//envelope;GO:0043229//intracellular organelle;GO:0031967//organelle envelope;GO:0009535//chloroplast thylakoid membrane;GO:0043227//membrane-bounded organelle;GO:0042…		Photosynthethic electron transport
		Ciclev10002793m.g	4.06	5.52	5.59	5.17	3.92	2.5	11.22	5.05	7.86	19.7	27.56	26.5	1.45342	4.81146e-05	0.00157804	up	K02639//ferredoxin+ko01100//Metabolic pathways+ko00195//Photosynthesis	GO:0009536//plastid;GO:0043231//intracellular membrane-bounded organelle;GO:0005737//cytoplasm;GO:0043226//organelle;GO:0110165//cellular anatomical entity;GO:0009507//chloroplast;GO:0043229//intracellular organelle;GO:0005622//intracellular anatomical structure;GO:0043227//membrane-bounded organelle;GO:0043167//ion binding;GO:0051537//2 iron, 2 sulfur cluster binding;GO:0005488//binding;GO:00468…		Photosynthethic electron transport
	PetF	Ciclev10017081m.g	1.52	2.23	2.87	2.14	2.75	2.11	4.21	9.13	4.55	9.72	10.29	12.09	1.54731	9.64387e-08	1.43063e-05	up	K02639//ferredoxin+ko01100//Metabolic pathways+ko00195//Photosynthesis	GO:0005737//cytoplasm;GO:0043229//intracellular organelle;GO:0043226//organelle;GO:0043227//membrane-bounded organelle;GO:0005622//intracellular anatomical structure;GO:0043231//intracellular membrane-bounded organelle;GO:0110165//cellular anatomical entity;GO:0009536//plastid;GO:0009507//chloroplast;GO:0051537//2 iron, 2 sulfur cluster binding;GO:0016491//oxidoreductase activity;GO:0043169//cati…		Photosynthethic electron transport
	PetH	Ciclev10027108m.g	1.6	0.62	2.11	1.18	1.37	0.78	2.51	3.37	1.63	5.19	10.41	5.12	1.42465	0.00014129	0.00335977	up	K02641//ferredoxin--NADP+ reductase [EC:1.18.1.2]+ko01100//Metabolic pathways+ko00195//Photosynthesis	GO:0043231//intracellular membrane-bounded organelle;GO:0005622//intracellular anatomical structure;GO:0043227//membrane-bounded organelle;GO:0009536//plastid;GO:0110165//cellular anatomical entity;GO:0043229//intracellular organelle;GO:0005737//cytoplasm;GO:0009507//chloroplast;GO:0043226//organelle;GO:0004324//ferredoxin-NADP+ reductase activity;GO:0016491//oxidoreductase activity;GO:0003824//c…		Photosynthethic electron transport
	ATPF1D	Ciclev10021230m.g	1.43	1.7	0.94	0.92	0.79	1.14	2.54	2.67	1.16	4.23	7.41	6.55	1.33189	0.000300793	0.0056538	up	K02113//F-type H+-transporting ATPase subunit delta+ko01100//Metabolic pathways+ko00190//Oxidative phosphorylation+ko00195//Photosynthesis	GO:0009141//nucleoside triphosphate metabolic process;GO:1901137//carbohydrate derivative biosynthetic process;GO:0009206//purine ribonucleoside triphosphate biosynthetic process;GO:0044281//small molecule metabolic process;GO:0006725//cellular aromatic compound metabolic process;GO:0006796//phosphate-containing compound metabolic process;GO:0098662//inorganic cation transmembrane transport;GO:00…		F-type ATPase-delta
Carbon fixation in photosynthetic organisms	MDH2	Ciclev10028730m.g	0.05	0.29	0.09	0.18	0.43	0.24	0.48	0.48	0.28	0.65	1.67	0.82	1.06704	0.00533714	0.0384916	up	K00026//malate dehydrogenase [EC:1.1.1.37]+ko00020//Citrate cycle (TCA cycle)+ko01100//Metabolic pathways+ko01110//Biosynthesis of secondary metabolites+ko00710//Carbon fixation in photosynthetic organisms+ko00620//Pyruvate metabolism+ko00270//Cysteine and methionine metabolism+ko01200//Carbon metabolism+ko00630//Glyoxylate and dicarboxylate metabolism;K00026//malate dehydrogenase [EC:1.1.1.37]+k…	GO:0044238//primary metabolic process;GO:0006091//generation of precursor metabolites and energy;GO:0008152//metabolic process;GO:0071704//organic substance metabolic process;GO:0043648//dicarboxylic acid metabolic process;GO:0009987//cellular process;GO:0044281//small molecule metabolic process;GO:0009060//aerobic respiration;GO:0005975//carbohydrate metabolic process;GO:0044237//cellular metabo…
	ppc	Ciclev10030580m.g	12.36	17.27	25.64	29.27	24.82	15.89	44.88	40.16	25.43	79.25	122.03	59.56	1.23423	3.04045e-05	0.00113414	up	K01595//phosphoenolpyruvate carboxylase [EC:4.1.1.31]+ko01100//Metabolic pathways+ko00710//Carbon fixation in photosynthetic organisms+ko00620//Pyruvate metabolism+ko01200//Carbon metabolism;K01595//phosphoenolpyruvate carboxylase [EC:4.1.1.31]+ko01100//Metabolic pathways+ko00710//Carbon fixation in photosynthetic organisms+ko00620//Pyruvate metabolism+ko01200//Carbon metabolism	GO:0008152//metabolic process;GO:0044237//cellular metabolic process;GO:0071704//organic substance metabolic process;GO:0015977//carbon fixation;GO:0009987//cellular process;GO:0009060//aerobic respiration;GO:0006099//tricarboxylic acid cycle;GO:0044238//primary metabolic process;GO:0006091//generation of precursor metabolites and energy;GO:0045333//cellular respiration;GO:0015980//energy derivat…
	GAPA	Ciclev10001114m.g	0.15	0.37	0.68	0.42	0.43	0.04	1.21	0.59	0.71	1.99	4.36	1.39	1.73484	0.000296775	0.00559463	up	K05298//glyceraldehyde-3-phosphate dehydrogenase (NADP+) (phosphorylating) [EC:1.2.1.13]+ko01100//Metabolic pathways+ko00710//Carbon fixation in photosynthetic organisms+ko01200//Carbon metabolism;K05298//glyceraldehyde-3-phosphate dehydrogenase (NADP+) (phosphorylating) [EC:1.2.1.13]+ko01100//Metabolic pathways+ko00710//Carbon fixation in photosynthetic organisms+ko01200//Carbon metabolism	GO:0006006//glucose metabolic process;GO:0019318//hexose metabolic process;GO:0071704//organic substance metabolic process;GO:0044281//small molecule metabolic process;GO:0005996//monosaccharide metabolic process;GO:0008152//metabolic process;GO:0044238//primary metabolic process;GO:0005975//carbohydrate metabolic process;GO:1901265//nucleoside phosphate binding;GO:0043891//glyceraldehyde-3-phosp…		Reductive pentose phosphate cycle(Calvin-Benson cycle)
		Ciclev10015476m.g	0.23	0.37	0.86	1.19	0.59	0.14	2.36	4.13	2.66	3.57	1.97	2.35	2.00606	6.07262e-08	1.00957e-05	up	K05298//glyceraldehyde-3-phosphate dehydrogenase (NADP+) (phosphorylating) [EC:1.2.1.13]+ko01100//Metabolic pathways+ko00710//Carbon fixation in photosynthetic organisms+ko01200//Carbon metabolism	GO:0005975//carbohydrate metabolic process;GO:0044238//primary metabolic process;GO:0019318//hexose metabolic process;GO:0008152//metabolic process;GO:0071704//organic substance metabolic process;GO:0005996//monosaccharide metabolic process;GO:0006006//glucose metabolic process;GO:0044281//small molecule metabolic process;GO:0016620//oxidoreductase activity, acting on the aldehyde or oxo group of…		Reductive pentose phosphate cycle(Calvin-Benson cycle)
	PGK	Ciclev10011571m.g	0.8	1.91	4.52	3.97	2.86	1.3	28.76	27.64	10.25	26.84	91.89	22.67	3.44325	1.98942e-13	2.55773e-10	up	K00927//phosphoglycerate kinase [EC:2.7.2.3]+ko00010//Glycolysis / Gluconeogenesis+ko01230//Biosynthesis of amino acids+ko01100//Metabolic pathways+ko01110//Biosynthesis of secondary metabolites+ko00710//Carbon fixation in photosynthetic organisms+ko01200//Carbon metabolism;K13691//pathogen-inducible salicylic acid glucosyltransferase [EC:2.4.1.-]	GO:0003824//catalytic activity;GO:0008194//UDP-glycosyltransferase activity;GO:0016740//transferase activity;GO:0016757//glycosyltransferase activity;		Reductive pentose phosphate cycle(Calvin-Benson cycle)

## Sheet: Table S5
Table S5 Information of differentially expressed genes in melatonin biosynthesis and terpenoid metabolism pathways.
Pathway	Protein Symbol	Gene ID	Transcript Level (FPKM)												log2FoldChange (MLT vs CK)	p-value	FDR	Significant	Kegg Orthology	GO	Note	Note 2
			CK						MLT
			CK_1	CK_2	CK_3	CK_4	CK_5	CK_6	MLT_1	MLT_2	MLT_3	MLT_4	MLT_5	MLT_6
Melatonin Biosynthesis	TDC	Ciclev10000723m.g	163.51	198.01	381.41	240.93	116.74	209.75	212.71	21.48	63.61	9.24	9.05	8.02	-1.37026	0.00397942	0.0320269	down	K01593//aromatic-L-amino-acid/L-tryptophan decarboxylase [EC:4.1.1.28 4.1.1.105]+ko00380//Tryptophan metabolism+ko00901//Indole alkaloid biosynthesis+ko00965//Betalain biosynthesis+ko00350//Tyrosine metabolism+ko01100//Metabolic pathways+ko00950//Isoquinoline alkaloid biosynthesis+ko01110//Biosynthesis of secondary metabolites+ko00360//Phenylalanine metabolism	GO:0006520//cellular amino acid metabolic process;GO:0071704//organic substance metabolic process;GO:0019752//carboxylic acid metabolic process;GO:0008152//metabolic process;GO:0043436//oxoacid metabolic process;GO:0044281//small molecule metabolic process;GO:1901564//organonitrogen compound metabolic process;GO:0006082//organic acid metabolic process;GO:0009987//cellular process;GO:0006807//nitr…
		Ciclev10014992m.g	247.9	387.7	193	335.77	124.51	234.43	225.38	60.42	64.05	53.14	16.56	64.56	-1.45991	0.000468561	0.00771007	down	K01593//aromatic-L-amino-acid/L-tryptophan decarboxylase [EC:4.1.1.28 4.1.1.105]+ko00380//Tryptophan metabolism+ko00901//Indole alkaloid biosynthesis+ko00965//Betalain biosynthesis+ko00350//Tyrosine metabolism+ko01100//Metabolic pathways+ko00950//Isoquinoline alkaloid biosynthesis+ko01110//Biosynthesis of secondary metabolites+ko00360//Phenylalanine metabolism	GO:0008152//metabolic process;GO:0006807//nitrogen compound metabolic process;GO:0071704//organic substance metabolic process;GO:1901564//organonitrogen compound metabolic process;GO:0006082//organic acid metabolic process;GO:0044281//small molecule metabolic process;GO:0044237//cellular metabolic process;GO:0043436//oxoacid metabolic process;GO:0044238//primary metabolic process;GO:0006520//cell…
		Ciclev10032630m.g	0.97	2.18	1.28	1.77	1.6	2.96	0.73	0.83	1.04	1.27	0.21	0.62	-1.09929	0.00122147	0.0150179	down	K01593//aromatic-L-amino-acid/L-tryptophan decarboxylase [EC:4.1.1.28 4.1.1.105]+ko00380//Tryptophan metabolism+ko00901//Indole alkaloid biosynthesis+ko00965//Betalain biosynthesis+ko00350//Tyrosine metabolism+ko01100//Metabolic pathways+ko00950//Isoquinoline alkaloid biosynthesis+ko01110//Biosynthesis of secondary metabolites+ko00360//Phenylalanine metabolism
	ASMT	Ciclev10012033m.g	0.22	0.29	0.28	0.22	0	0.46	1.07	8.45	1.25	0.22	1.35	0.21	2.18293	0.000918145	0.0122366	up	K22588//acetylserotonin O-methyltransferase, plant [EC:2.1.1.4]+ko00380//Tryptophan metabolism+ko01100//Metabolic pathways+ko01110//Biosynthesis of secondary metabolites;K16040//trans-resveratrol di-O-methyltransferase [EC:2.1.1.240]+ko01110//Biosynthesis of secondary metabolites+ko00945//Stilbenoid, diarylheptanoid and gingerol biosynthesis	GO:0032259//methylation;GO:0008152//metabolic process;GO:0005515//protein binding;GO:0008168//methyltransferase activity;GO:0005488//binding;GO:0016740//transferase activity;GO:0016741//transferase activity, transferring one-carbon groups;GO:0046983//protein dimerization activity;GO:0008171//O-methyltransferase activity;GO:0003824//catalytic activity;
		Ciclev10015724m.g	0	0	0	0.05	0	0	0.14	0.28	0	0.48	0.25	0.79	3.88483	0.000341773	0.00616567	up	K22588//acetylserotonin O-methyltransferase, plant [EC:2.1.1.4]+ko00380//Tryptophan metabolism+ko01100//Metabolic pathways+ko01110//Biosynthesis of secondary metabolites	GO:0008152//metabolic process;GO:0032259//methylation;GO:0016741//transferase activity, transferring one-carbon groups;GO:0003824//catalytic activity;GO:0008168//methyltransferase activity;GO:0005488//binding;GO:0005515//protein binding;GO:0008171//O-methyltransferase activity;GO:0016740//transferase activity;GO:0046983//protein dimerization activity;
		Ciclev10015993m.g	4.17	3.66	17.39	16.08	11.81	5.44	50.85	78.33	41.7	103.88	283.1	90.61	3.1444	9.26317e-12	7.44335e-09	up	K22588//acetylserotonin O-methyltransferase, plant [EC:2.1.1.4]+ko00380//Tryptophan metabolism+ko01100//Metabolic pathways+ko01110//Biosynthesis of secondary metabolites	GO:0032259//methylation;GO:0009987//cellular process;GO:0006725//cellular aromatic compound metabolic process;GO:0044249//cellular biosynthetic process;GO:0044237//cellular metabolic process;GO:0009058//biosynthetic process;GO:0019438//aromatic compound biosynthetic process;GO:0008152//metabolic process;GO:0008168//methyltransferase activity;GO:0005488//binding;GO:0008171//O-methyltransferase act…
	COMT	Ciclev10001555m.g	79.94	182.08	32.11	84.22	38.11	85.57	59.01	19.02	18.51	9.82	1.44	16.05	-1.72517	0.000674128	0.00991652	down	K13066//caffeic acid 3-O-methyltransferase / acetylserotonin O-methyltransferase [EC:2.1.1.68 2.1.1.4]+ko00380//Tryptophan metabolism+ko01100//Metabolic pathways+ko01110//Biosynthesis of secondary metabolites+ko00940//Phenylpropanoid biosynthesis	GO:0006725//cellular aromatic compound metabolic process;GO:0032259//methylation;GO:0044249//cellular biosynthetic process;GO:0009058//biosynthetic process;GO:0019438//aromatic compound biosynthetic process;GO:0009987//cellular process;GO:0044237//cellular metabolic process;GO:0008152//metabolic process;GO:0008171//O-methyltransferase activity;GO:0046983//protein dimerization activity;GO:0008757/…		Also in Phenylpropanoid biosynthsis pathway
		Ciclev10012042m.g	2.22	6.33	1.29	1.93	1.45	2.58	1.85	0.96	1.34	0.45	0.38	0.22	-1.35135	0.00176266	0.0191539	down	K13066//caffeic acid 3-O-methyltransferase / acetylserotonin O-methyltransferase [EC:2.1.1.68 2.1.1.4]+ko00380//Tryptophan metabolism+ko01100//Metabolic pathways+ko01110//Biosynthesis of secondary metabolites+ko00940//Phenylpropanoid biosynthesis	GO:0032259//methylation;GO:0008152//metabolic process;GO:0008168//methyltransferase activity;GO:0016741//transferase activity, transferring one-carbon groups;GO:0005488//binding;GO:0046983//protein dimerization activity;GO:0003824//catalytic activity;GO:0008171//O-methyltransferase activity;GO:0016740//transferase activity;GO:0005515//protein binding;		Also in Phenylpropanoid biosynthsis pathway
		Ciclev10021670m.g	38.49	51.49	14.69	37.05	17.6	34.93	22.66	4.97	16.23	3.35	1.3	4.25	-1.61313	0.000683854	0.0100062	down	K13066//caffeic acid 3-O-methyltransferase / acetylserotonin O-methyltransferase [EC:2.1.1.68 2.1.1.4]+ko00380//Tryptophan metabolism+ko01100//Metabolic pathways+ko01110//Biosynthesis of secondary metabolites+ko00940//Phenylpropanoid biosynthesis;K13066//caffeic acid 3-O-methyltransferase / acetylserotonin O-methyltransferase [EC:2.1.1.68 2.1.1.4]+ko00380//Tryptophan metabolism+ko01100//Metabolic…	GO:0008152//metabolic process;GO:0032259//methylation;GO:0005488//binding;GO:0005515//protein binding;GO:0046983//protein dimerization activity;GO:0008171//O-methyltransferase activity;GO:0003824//catalytic activity;GO:0016740//transferase activity;GO:0008168//methyltransferase activity;GO:0016741//transferase activity, transferring one-carbon groups;		Also in Phenylpropanoid biosynthsis pathway
Terpenoid Backbone (MVA)	HMGS	Ciclev10005099m.g	1.04	0.85	1.61	1.64	1.18	1.32	5.23	6.14	2.51	2.8	8.49	2.09	1.3952	7.49342e-06	0.000401448	up	K01641//hydroxymethylglutaryl-CoA synthase [EC:2.3.3.10]+ko00900//Terpenoid backbone biosynthesis+ko00280//Valine, leucine and isoleucine degradation+ko01100//Metabolic pathways+ko00650//Butanoate metabolism+ko01110//Biosynthesis of secondary metabolites;K01641//hydroxymethylglutaryl-CoA synthase [EC:2.3.3.10]+ko00900//Terpenoid backbone biosynthesis+ko00280//Valine, leucine and isoleucine degrad…	GO:0006163//purine nucleotide metabolic process;GO:0006720//isoprenoid metabolic process;GO:0044237//cellular metabolic process;GO:0044255//cellular lipid metabolic process;GO:0090407//organophosphate biosynthetic process;GO:0008152//metabolic process;GO:0008202//steroid metabolic process;GO:0008654//phospholipid biosynthetic process;GO:0009058//biosynthetic process;GO:0006721//terpenoid metaboli…
	HMGR	Ciclev10000761m.g	16.95	22.82	37.08	35.03	34.11	17.65	61.93	54.59	36.43	102.63	251.99	61.52	1.38117	8.67992e-05	0.00241277	up	K00021//hydroxymethylglutaryl-CoA reductase (NADPH) [EC:1.1.1.34]+ko00900//Terpenoid backbone biosynthesis+ko01100//Metabolic pathways+ko01110//Biosynthesis of secondary metabolites;K00021//hydroxymethylglutaryl-CoA reductase (NADPH) [EC:1.1.1.34]+ko00900//Terpenoid backbone biosynthesis+ko01100//Metabolic pathways+ko01110//Biosynthesis of secondary metabolites	GO:0044237//cellular metabolic process;GO:0044255//cellular lipid metabolic process;GO:0006753//nucleoside phosphate metabolic process;GO:0071704//organic substance metabolic process;GO:0044249//cellular biosynthetic process;GO:1901576//organic substance biosynthetic process;GO:0019637//organophosphate metabolic process;GO:0015936//coenzyme A metabolic process;GO:0046483//heterocycle metabolic pr…
	GGPS	Ciclev10012011m.g	0.12	0.06	0.36	0.06	0.18	0.06	0.99	2.31	0.23	2.43	3.15	3.05	3.39343	5.41862e-08	9.41424e-06	up	K13789//geranylgeranyl diphosphate synthase, type II [EC:2.5.1.1 2.5.1.10 2.5.1.29]+ko00900//Terpenoid backbone biosynthesis+ko01100//Metabolic pathways+ko01110//Biosynthesis of secondary metabolites	GO:0071704//organic substance metabolic process;GO:0044238//primary metabolic process;GO:0006629//lipid metabolic process;GO:1901576//organic substance biosynthetic process;GO:0009987//cellular process;GO:0008299//isoprenoid biosynthetic process;GO:0008152//metabolic process;GO:0008610//lipid biosynthetic process;GO:0006720//isoprenoid metabolic process;GO:0044255//cellular lipid metabolic proces…
Monoterpenoid	LS	BGI_novel_G000318	0.85	0.35	2.05	2.07	1.18	0.76	10.02	1.45	4.92	20.82	67.96	12.19	3.57753	1.32322e-08	3.1898e-06	up	K15096//(R)-limonene synthase [EC:4.2.3.20]+ko00902//Monoterpenoid biosynthesis+ko01100//Metabolic pathways+ko01110//Biosynthesis of secondary metabolites	GO:0044237//cellular metabolic process;GO:0008152//metabolic process;GO:0016101//diterpenoid metabolic process;GO:0009058//biosynthetic process;GO:0044249//cellular biosynthetic process;GO:0009987//cellular process;GO:0008610//lipid biosynthetic process;GO:0006721//terpenoid metabolic process;GO:0044238//primary metabolic process;GO:1901576//organic substance biosynthetic process;GO:0016114//terp…
		BGI_novel_G000559	0.21	0.26	1.02	0.5	0.53	0.11	0.75	1.76	0.47	2.2	1.81	1.99	1.20041	0.00125337	0.01525	up	K15096//(R)-limonene synthase [EC:4.2.3.20]+ko00902//Monoterpenoid biosynthesis+ko01100//Metabolic pathways+ko01110//Biosynthesis of secondary metabolites;K12742//isoprene synthase [EC:4.2.3.27]+ko00900//Terpenoid backbone biosynthesis+ko01110//Biosynthesis of secondary metabolites	GO:0008610//lipid biosynthetic process;GO:0006721//terpenoid metabolic process;GO:0009987//cellular process;GO:1901576//organic substance biosynthetic process;GO:0016114//terpenoid biosynthetic process;GO:0016101//diterpenoid metabolic process;GO:0009058//biosynthetic process;GO:0006629//lipid metabolic process;GO:0008299//isoprenoid biosynthetic process;GO:0016102//diterpenoid biosynthetic proce…
		BGI_novel_G000561	2.46	14.7	26.76	22.12	15.09	8.89	36.05	57.58	15.02	65.87	94.4	39.49	1.27127	0.000843221	0.0115293	up	K15096//(R)-limonene synthase [EC:4.2.3.20]+ko00902//Monoterpenoid biosynthesis+ko01100//Metabolic pathways+ko01110//Biosynthesis of secondary metabolites	GO:0044249//cellular biosynthetic process;GO:0071704//organic substance metabolic process;GO:0044238//primary metabolic process;GO:0006629//lipid metabolic process;GO:0008299//isoprenoid biosynthetic process;GO:0016102//diterpenoid biosynthetic process;GO:0006720//isoprenoid metabolic process;GO:0008152//metabolic process;GO:0009987//cellular process;GO:1901576//organic substance biosynthetic pro…
		BGI_novel_G000564	2.02	5.89	6.63	8.17	3.13	3.87	8.49	20.42	4.96	19.66	40.53	24.21	1.53252	7.99254e-05	0.00226226	up	K15096//(R)-limonene synthase [EC:4.2.3.20]+ko00902//Monoterpenoid biosynthesis+ko01100//Metabolic pathways+ko01110//Biosynthesis of secondary metabolites	GO:0016101//diterpenoid metabolic process;GO:0008299//isoprenoid biosynthetic process;GO:0044238//primary metabolic process;GO:1901576//organic substance biosynthetic process;GO:0006720//isoprenoid metabolic process;GO:0009058//biosynthetic process;GO:0016102//diterpenoid biosynthetic process;GO:0006629//lipid metabolic process;GO:0044237//cellular metabolic process;GO:0008152//metabolic process;…
	TPS	BGI_novel_G001052	0.19	0.2	0.5	0.25	0.06	0.26	1.41	3.66	0.62	1.5	2.37	2.5	2.63197	5.58093e-08	9.49565e-06	up	K21931//gamma-terpinene synthase [EC:4.2.3.114];K18108//(-)-alpha-terpineol synthase [EC:4.2.3.111]+ko00902//Monoterpenoid biosynthesis+ko01100//Metabolic pathways+ko01110//Biosynthesis of secondary metabolites	GO:0009987//cellular process;GO:0008152//metabolic process;GO:0006721//terpenoid metabolic process;GO:0071704//organic substance metabolic process;GO:0044249//cellular biosynthetic process;GO:0009058//biosynthetic process;GO:0044238//primary metabolic process;GO:0016101//diterpenoid metabolic process;GO:0044237//cellular metabolic process;GO:0006629//lipid metabolic process;GO:0008610//lipid bios…
	CYP76A26	Ciclev10011511m.g	0.17	0.17	1.96	0.8	0.92	0.14	2.72	2.68	2.83	2.92	7.71	3.35	1.94194	7.30815e-05	0.00212576	up	K20618//nepetalactol monooxygenase [EC:1.14.14.161]+ko00902//Monoterpenoid biosynthesis+ko01100//Metabolic pathways+ko01110//Biosynthesis of secondary metabolites;K22983//cytochrome P450 family 76 subfamily A	GO:0016021//integral component of membrane;GO:0110165//cellular anatomical entity;GO:0016020//membrane;GO:0031224//intrinsic component of membrane;GO:1901363//heterocyclic compound binding;GO:0046906//tetrapyrrole binding;GO:0005506//iron ion binding;GO:0020037//heme binding;GO:0005488//binding;GO:0046914//transition metal ion binding;GO:0046872//metal ion binding;GO:0097159//organic cyclic compo…	CYP76A37
	CYP76F14	Ciclev10019826m.g	114.21	153.45	179.65	217.58	214.86	124.4	284.62	262.68	167.51	578.51	828.63	557.46	1.05204	0.000276276	0.00531735	up	K23810//(E)-8-carboxylinalool synthase [EC:1.14.14.-]+ko00902//Monoterpenoid biosynthesis+ko01110//Biosynthesis of secondary metabolites;K20556//cytochrome P450 family 76 subfamily C	GO:0016021//integral component of membrane;GO:0031224//intrinsic component of membrane;GO:0110165//cellular anatomical entity;GO:0016020//membrane;GO:0020037//heme binding;GO:0043167//ion binding;GO:0046914//transition metal ion binding;GO:0016491//oxidoreductase activity;GO:0005488//binding;GO:0016705//oxidoreductase activity, acting on paired donors, with incorporation or reduction of molecular…	CYP76F53
		Ciclev10028269m.g	5.64	3.78	7.95	3.27	1.63	1.9	23.62	36.11	20.38	5.87	46.77	4.8	2.00422	2.47437e-05	0.00100038	up	K23810//(E)-8-carboxylinalool synthase [EC:1.14.14.-]+ko00902//Monoterpenoid biosynthesis+ko01110//Biosynthesis of secondary metabolites	GO:0004497//monooxygenase activity;GO:1901363//heterocyclic compound binding;GO:0016705//oxidoreductase activity, acting on paired donors, with incorporation or reduction of molecular oxygen;GO:0005506//iron ion binding;GO:0020037//heme binding;GO:0046872//metal ion binding;GO:0005488//binding;GO:0046914//transition metal ion binding;GO:0016491//oxidoreductase activity;GO:0097159//organic cyclic …	CYP76F59
		Ciclev10028273m.g	6.46	11.57	21.67	21.45	11.77	12.12	36.97	31.13	13.46	46.43	74.77	36.84	1.09957	0.000336643	0.00610165	up	K23810//(E)-8-carboxylinalool synthase [EC:1.14.14.-]+ko00902//Monoterpenoid biosynthesis+ko01110//Biosynthesis of secondary metabolites	GO:0046872//metal ion binding;GO:0004497//monooxygenase activity;GO:0046906//tetrapyrrole binding;GO:0005506//iron ion binding;GO:0097159//organic cyclic compound binding;GO:0046914//transition metal ion binding;GO:0016705//oxidoreductase activity, acting on paired donors, with incorporation or reduction of molecular oxygen;GO:0003824//catalytic activity;GO:1901363//heterocyclic compound binding;…	CYP76F56
		Ciclev10028277m.g	0.61	1.88	1.31	2.01	0.42	0.43	6.06	9.77	2.71	1.57	5.98	0.95	1.36018	0.0017212	0.0188277	up	K23810//(E)-8-carboxylinalool synthase [EC:1.14.14.-]+ko00902//Monoterpenoid biosynthesis+ko01110//Biosynthesis of secondary metabolites	GO:0043169//cation binding;GO:0016705//oxidoreductase activity, acting on paired donors, with incorporation or reduction of molecular oxygen;GO:0046914//transition metal ion binding;GO:0005506//iron ion binding;GO:0043167//ion binding;GO:0016491//oxidoreductase activity;GO:0005488//binding;GO:0003824//catalytic activity;GO:0020037//heme binding;GO:0004497//monooxygenase activity;GO:0097159//organ…	CYP76F49
		Ciclev10030057m.g	1.32	0.85	2.46	1.02	0.72	0.95	6.23	10.39	6.36	2.72	17.26	1.82	2.14256	5.76694e-07	5.85345e-05	up	K23810//(E)-8-carboxylinalool synthase [EC:1.14.14.-]+ko00902//Monoterpenoid biosynthesis+ko01110//Biosynthesis of secondary metabolites;K23810//(E)-8-carboxylinalool synthase [EC:1.14.14.-]+ko00902//Monoterpenoid biosynthesis+ko01110//Biosynthesis of secondary metabolites;K23810//(E)-8-carboxylinalool synthase [EC:1.14.14.-]+ko00902//Monoterpenoid biosynthesis+ko01110//Biosynthesis of secondary …	GO:0005506//iron ion binding;GO:0020037//heme binding;GO:0046914//transition metal ion binding;GO:0043169//cation binding;GO:1901363//heterocyclic compound binding;GO:0043167//ion binding;GO:0046872//metal ion binding;GO:0003824//catalytic activity;GO:0005488//binding;GO:0004497//monooxygenase activity;GO:0016705//oxidoreductase activity, acting on paired donors, with incorporation or reduction o…	CYP76F69
Diterpenoid	CYP82G1	Ciclev10019706m.g	47.14	68.51	197.37	204.8	106.76	53.34	516.6	455	236.69	770.08	1378.17	777.56	2.28122	2.38194e-08	5.04788e-06	up	K17961//trimethyltridecatetraene/dimethylnonatriene synthase [EC:1.14.14.58 1.14.14.59]+ko00904//Diterpenoid biosynthesis+ko01110//Biosynthesis of secondary metabolites;K17961//trimethyltridecatetraene/dimethylnonatriene synthase [EC:1.14.14.58 1.14.14.59]+ko00904//Diterpenoid biosynthesis+ko01110//Biosynthesis of secondary metabolites;K17961//trimethyltridecatetraene/dimethylnonatriene synthase …	GO:0050896//response to stimulus;GO:0051707//response to other organism;GO:0006950//response to stress;GO:0009607//response to biotic stimulus;GO:0044419//biological process involved in interspecies interaction between organisms;GO:0098542//defense response to other organism;GO:0043207//response to external biotic stimulus;GO:0006952//defense response;GO:0009605//response to external stimulus;GO:…	CYP82L10	Also in Phenylpropanoid biosynthsis pathway
		Ciclev10019727m.g	12.29	19.81	40.29	50.59	14.91	8.72	123.85	125.04	57.49	69.17	126.88	77.41	1.63256	7.71819e-06	0.000407796	up	K17961//trimethyltridecatetraene/dimethylnonatriene synthase [EC:1.14.14.58 1.14.14.59]+ko00904//Diterpenoid biosynthesis+ko01110//Biosynthesis of secondary metabolites	GO:0016021//integral component of membrane;GO:0110165//cellular anatomical entity;GO:0016020//membrane;GO:0031224//intrinsic component of membrane;GO:0016705//oxidoreductase activity, acting on paired donors, with incorporation or reduction of molecular oxygen;GO:0005488//binding;GO:0016491//oxidoreductase activity;GO:0046914//transition metal ion binding;GO:0005506//iron ion binding;GO:0046906//…	CYP82L11	Also in Phenylpropanoid biosynthsis pathway
	MAS	Ciclev10012261m.g	36.3	25.93	50.51	39.79	50.79	32.19	94.87	86.98	77.84	153.28	463.24	174.9	1.80007	6.00788e-07	5.94439e-05	up	K13070//momilactone-A synthase [EC:1.1.1.295]+ko00904//Diterpenoid biosynthesis+ko01110//Biosynthesis of secondary metabolites;K09841//xanthoxin dehydrogenase [EC:1.1.1.288]+ko00906//Carotenoid biosynthesis+ko01100//Metabolic pathways+ko01110//Biosynthesis of secondary metabolites;K13070//momilactone-A synthase [EC:1.1.1.295]+ko00904//Diterpenoid biosynthesis+ko01110//Biosynthesis of secondary me…	GO:0003824//catalytic activity;GO:0016491//oxidoreductase activity;
	KAO	Ciclev10031341m.g	0.43	1.4	1.86	1.62	0.72	0.66	2.91	6.73	1.12	5.24	8.88	4.37	1.67617	3.22631e-05	0.00117617	up	K04123//ent-kaurenoic acid monooxygenase [EC:1.14.14.107]+ko00904//Diterpenoid biosynthesis+ko01100//Metabolic pathways+ko01110//Biosynthesis of secondary metabolites	GO:0042446//hormone biosynthetic process;GO:0042592//homeostatic process;GO:0044238//primary metabolic process;GO:0006629//lipid metabolic process;GO:0048878//chemical homeostasis;GO:0065007//biological regulation;GO:0016132//brassinosteroid biosynthetic process;GO:0016129//phytosteroid biosynthetic process;GO:0065008//regulation of biological quality;GO:0071704//organic substance metabolic proce…
	GA2ox	Ciclev10024433m.g	6.47	8.61	3.33	7.19	5.49	7.22	2.34	0.17	1.26	0.94	1.04	1.24	-2.48056	1.65668e-09	5.99872e-07	down	K04125//gibberellin 2beta-dioxygenase [EC:1.14.11.13]+ko00904//Diterpenoid biosynthesis+ko01110//Biosynthesis of secondary metabolites	GO:0044248//cellular catabolic process;GO:0009314//response to radiation;GO:0006629//lipid metabolic process;GO:0016054//organic acid catabolic process;GO:0009416//response to light stimulus;GO:0044238//primary metabolic process;GO:0016115//terpenoid catabolic process;GO:0044282//small molecule catabolic process;GO:0044242//cellular lipid catabolic process;GO:0009685//gibberellin metabolic proces…
		Ciclev10031986m.g	1.77	1.47	3.65	2.64	0.96	1.96	8.69	7.71	4.98	3.71	14.54	2.38	1.28442	0.000419465	0.0071461	up	K04125//gibberellin 2beta-dioxygenase [EC:1.14.11.13]+ko00904//Diterpenoid biosynthesis+ko01110//Biosynthesis of secondary metabolites	GO:0005488//binding;GO:0016491//oxidoreductase activity;GO:0043169//cation binding;GO:0046872//metal ion binding;GO:0003824//catalytic activity;GO:0051213//dioxygenase activity;GO:0043167//ion binding;
Sesquiterpenoid	NES1	Ciclev10004558m.g	0.04	0	0.22	0.11	0.15	0.04	0.28	0.6	0.11	1.37	1.11	1.19	2.50753	5.8024e-05	0.00179326	up	K14175//(3S,6E)-nerolidol synthase [EC:4.2.3.48]+ko00909//Sesquiterpenoid and triterpenoid biosynthesis+ko01100//Metabolic pathways	GO:1901576//organic substance biosynthetic process;GO:0008152//metabolic process;GO:0006721//terpenoid metabolic process;GO:0008610//lipid biosynthetic process;GO:0044237//cellular metabolic process;GO:0071704//organic substance metabolic process;GO:0008299//isoprenoid biosynthetic process;GO:0016114//terpenoid biosynthetic process;GO:0009058//biosynthetic process;GO:0006720//isoprenoid metabolic…
		Ciclev10014632m.g	0.2	0.1	0.52	0.41	0.1	0.13	8.02	1.71	2.92	0.33	2.51	0.37	2.98211	5.52018e-06	0.000321621	up	K14175//(3S,6E)-nerolidol synthase [EC:4.2.3.48]+ko00909//Sesquiterpenoid and triterpenoid biosynthesis+ko01100//Metabolic pathways;K14175//(3S,6E)-nerolidol synthase [EC:4.2.3.48]+ko00909//Sesquiterpenoid and triterpenoid biosynthesis+ko01100//Metabolic pathways	GO:0044238//primary metabolic process;GO:0016102//diterpenoid biosynthetic process;GO:0008299//isoprenoid biosynthetic process;GO:0008152//metabolic process;GO:0044249//cellular biosynthetic process;GO:0044255//cellular lipid metabolic process;GO:0016101//diterpenoid metabolic process;GO:1901576//organic substance biosynthetic process;GO:0044237//cellular metabolic process;GO:0009058//biosyntheti…
	GERD	Ciclev10024666m.g	8.57	16.74	52.97	38.16	28.79	10.58	258.06	261.62	152.65	295.71	1271.38	268.37	3.67678	3.61561e-13	4.35794e-10	up	K14686//solute carrier family 31 (copper transporter), member 1;K15803//(-)-germacrene D synthase [EC:4.2.3.75]+ko00909//Sesquiterpenoid and triterpenoid biosynthesis	GO:0009987//cellular process;GO:0044255//cellular lipid metabolic process;GO:0071704//organic substance metabolic process;GO:0031326//regulation of cellular biosynthetic process;GO:1903506//regulation of nucleic acid-templated transcription;GO:0044237//cellular metabolic process;GO:0006355//regulation of transcription, DNA-templated;GO:0016101//diterpenoid metabolic process;GO:0008610//lipid bios…
	CYP71D55	Ciclev10014951m.g	0.16	0.5	1.34	0.91	0.61	0.38	2.04	3.76	1.08	4.75	6.62	6.23	2.25294	4.71625e-07	4.9701e-05	up	K23806//alpha-guaiene 2-oxidase;K15472//premnaspirodiene oxygenase [EC:1.14.14.151]+ko00909//Sesquiterpenoid and triterpenoid biosynthesis+ko01110//Biosynthesis of secondary metabolites;K15805//5-epiaristolochene 1,3-dihydroxylase [EC:1.14.14.149]+ko00909//Sesquiterpenoid and triterpenoid biosynthesis	GO:0031224//intrinsic component of membrane;GO:0016021//integral component of membrane;GO:0110165//cellular anatomical entity;GO:0016020//membrane;GO:1901363//heterocyclic compound binding;GO:0046914//transition metal ion binding;GO:0016491//oxidoreductase activity;GO:0046906//tetrapyrrole binding;GO:0003824//catalytic activity;GO:0097159//organic cyclic compound binding;GO:0004497//monooxygenase…	CYP71CD1	Also in Phenylpropanoid biosynthsis pathway
		Ciclev10018142m.g	4.96	8.38	9.17	7.27	7.21	18.75	2.1	1.74	6.79	1.48	0.05	2.19	-1.68919	0.000631246	0.00945154	down	K23806//alpha-guaiene 2-oxidase;K15472//premnaspirodiene oxygenase [EC:1.14.14.151]+ko00909//Sesquiterpenoid and triterpenoid biosynthesis+ko01110//Biosynthesis of secondary metabolites	GO:1901363//heterocyclic compound binding;GO:0003824//catalytic activity;GO:0005506//iron ion binding;GO:0016705//oxidoreductase activity, acting on paired donors, with incorporation or reduction of molecular oxygen;GO:0004497//monooxygenase activity;GO:0016491//oxidoreductase activity;GO:0046914//transition metal ion binding;GO:0046906//tetrapyrrole binding;GO:0046872//metal ion binding;GO:00431…	CYP71BQ3
Triterpenoid	LUP4	Ciclev10013952m.g	8.93	9.67	10.12	12.95	12.14	19.15	4.75	5.63	7.73	6.25	0.66	4.68	-1.2483	0.000305923	0.00572234	down	K15813//beta-amyrin synthase [EC:5.4.99.39]+ko00909//Sesquiterpenoid and triterpenoid biosynthesis+ko01110//Biosynthesis of secondary metabolites;K15813//beta-amyrin synthase [EC:5.4.99.39]+ko00909//Sesquiterpenoid and triterpenoid biosynthesis+ko01110//Biosynthesis of secondary metabolites	GO:0008152//metabolic process;GO:0006721//terpenoid metabolic process;GO:0044237//cellular metabolic process;GO:0008299//isoprenoid biosynthetic process;GO:0008610//lipid biosynthetic process;GO:0044255//cellular lipid metabolic process;GO:0009987//cellular process;GO:0009058//biosynthetic process;GO:0006629//lipid metabolic process;GO:0016114//terpenoid biosynthetic process;GO:0044238//primary m…	beta-amyrin synthase
		Ciclev10030771m.g	1.3	1.23	1.73	2.75	0.71	0.76	14.1	11.38	4.59	2.08	10.73	1.24	1.9159	5.33456e-05	0.00169205	up	K15813//beta-amyrin synthase [EC:5.4.99.39]+ko00909//Sesquiterpenoid and triterpenoid biosynthesis+ko01110//Biosynthesis of secondary metabolites	GO:0006722//triterpenoid metabolic process;GO:0016104//triterpenoid biosynthetic process;GO:0006629//lipid metabolic process;GO:0071704//organic substance metabolic process;GO:0008299//isoprenoid biosynthetic process;GO:0044237//cellular metabolic process;GO:0044255//cellular lipid metabolic process;GO:0008152//metabolic process;GO:0016114//terpenoid biosynthetic process;GO:0009058//biosynthetic …	beta-amyrin synthase
		Ciclev10033930m.g	0	0	0.03	0.07	0	0	0.81	0.75	0.47	0.11	2.29	0.05	4.98074	2.34666e-06	0.00017273	up	K15813//beta-amyrin synthase [EC:5.4.99.39]+ko00909//Sesquiterpenoid and triterpenoid biosynthesis+ko01110//Biosynthesis of secondary metabolites;K15813//beta-amyrin synthase [EC:5.4.99.39]+ko00909//Sesquiterpenoid and triterpenoid biosynthesis+ko01110//Biosynthesis of secondary metabolites	GO:0008299//isoprenoid biosynthetic process;GO:0044249//cellular biosynthetic process;GO:0006720//isoprenoid metabolic process;GO:0044238//primary metabolic process;GO:0009987//cellular process;GO:0016104//triterpenoid biosynthetic process;GO:0008152//metabolic process;GO:0016114//terpenoid biosynthetic process;GO:0006721//terpenoid metabolic process;GO:0044255//cellular lipid metabolic process;G…	beta-amyrin synthase
Carotenoid	PSY	Ciclev10011841m.g	10.32	15.66	18.77	19.02	20.04	14.27	38.27	54.11	28.08	50.48	66.51	52.64	1.32265	1.16687e-11	8.33445e-09	up	K02291//15-cis-phytoene synthase [EC:2.5.1.32]+ko00906//Carotenoid biosynthesis+ko01100//Metabolic pathways+ko01110//Biosynthesis of secondary metabolites;K02291//15-cis-phytoene synthase [EC:2.5.1.32]+ko00906//Carotenoid biosynthesis+ko01100//Metabolic pathways+ko01110//Biosynthesis of secondary metabolites;K02291//15-cis-phytoene synthase [EC:2.5.1.32]+ko00906//Carotenoid biosynthesis+ko01100//…	GO:0009058//biosynthetic process;GO:0006720//isoprenoid metabolic process;GO:0008610//lipid biosynthetic process;GO:0008299//isoprenoid biosynthetic process;GO:0016108//tetraterpenoid metabolic process;GO:0016116//carotenoid metabolic process;GO:0042440//pigment metabolic process;GO:0044255//cellular lipid metabolic process;GO:0016109//tetraterpenoid biosynthetic process;GO:0071704//organic subst…	crtB
	PDS	Ciclev10007114m.g	0	0	0.35	2.03	1.6	0.52	3.97	5.61	2.47	7.07	2.86	1.02	1.45907	0.00356788	0.029942	up	K02293//15-cis-phytoene desaturase [EC:1.3.5.5]+ko00906//Carotenoid biosynthesis+ko01100//Metabolic pathways+ko01110//Biosynthesis of secondary metabolites	GO:0042440//pigment metabolic process;GO:0006629//lipid metabolic process;GO:0009058//biosynthetic process;GO:0046148//pigment biosynthetic process;GO:1901576//organic substance biosynthetic process;GO:0016116//carotenoid metabolic process;GO:0044238//primary metabolic process;GO:0006721//terpenoid metabolic process;GO:0016117//carotenoid biosynthetic process;GO:0044249//cellular biosynthetic pro…	crtP
	CHY-β	Ciclev10005481m.g	96.17	119.26	192.29	184.44	171.13	115.48	345.95	348.51	199.59	509.96	1065.8	482.7	1.41919	2.68705e-06	0.000188436	up	K15746//beta-carotene 3-hydroxylase [EC:1.14.15.24]+ko00906//Carotenoid biosynthesis+ko01100//Metabolic pathways+ko01110//Biosynthesis of secondary metabolites	GO:0008610//lipid biosynthetic process;GO:0071704//organic substance metabolic process;GO:0009058//biosynthetic process;GO:1901576//organic substance biosynthetic process;GO:0006629//lipid metabolic process;GO:0044238//primary metabolic process;GO:0008152//metabolic process;GO:0031224//intrinsic component of membrane;GO:0016021//integral component of membrane;GO:0016020//membrane;GO:0110165//cell…	crtZ
	LUT1	Ciclev10030855m.g	1.36	1.69	3.47	3.64	3.42	1.73	4.36	7.1	4.52	8.42	8.69	5.33	1.02396	2.51358e-05	0.00101316	up	K09837//carotenoid epsilon hydroxylase [EC:1.14.14.158]+ko00906//Carotenoid biosynthesis+ko01100//Metabolic pathways+ko01110//Biosynthesis of secondary metabolites	GO:0031328//positive regulation of cellular biosynthetic process;GO:0045944//positive regulation of transcription by RNA polymerase II;GO:0048518//positive regulation of biological process;GO:1903508//positive regulation of nucleic acid-templated transcription;GO:0010468//regulation of gene expression;GO:0060255//regulation of macromolecule metabolic process;GO:0051252//regulation of RNA metaboli…
	ZEP	Ciclev10025089m.g	8.11	10.75	23.12	17.91	22.63	9.83	37.55	35.23	24.72	65.9	139.43	39.76	1.51605	1.80445e-05	0.000783756	up	K09838//zeaxanthin epoxidase [EC:1.14.15.21]+ko00906//Carotenoid biosynthesis+ko01100//Metabolic pathways+ko01110//Biosynthesis of secondary metabolites	GO:0016053//organic acid biosynthetic process;GO:0032787//monocarboxylic acid metabolic process;GO:0008152//metabolic process;GO:0009688//abscisic acid biosynthetic process;GO:0071704//organic substance metabolic process;GO:0044238//primary metabolic process;GO:0043288//apocarotenoid metabolic process;GO:0044255//cellular lipid metabolic process;GO:0120255//olefinic compound biosynthetic process;…
		Ciclev10025675m.g	57.39	81.18	67.64	63.24	61.89	86.99	51.96	33.12	44.74	24.53	8.72	27.88	-1.09196	0.000289305	0.00551309	down	K09838//zeaxanthin epoxidase [EC:1.14.15.21]+ko00906//Carotenoid biosynthesis+ko01100//Metabolic pathways+ko01110//Biosynthesis of secondary metabolites;K09838//zeaxanthin epoxidase [EC:1.14.15.21]+ko00906//Carotenoid biosynthesis+ko01100//Metabolic pathways+ko01110//Biosynthesis of secondary metabolites	GO:0043167//ion binding;GO:0071949//FAD binding;GO:0097159//organic cyclic compound binding;GO:1901265//nucleoside phosphate binding;GO:0036094//small molecule binding;GO:1901363//heterocyclic compound binding;GO:0050660//flavin adenine dinucleotide binding;GO:0005488//binding;GO:0000166//nucleotide binding;GO:0016491//oxidoreductase activity;GO:0043168//anion binding;GO:0003824//catalytic activi…
		Ciclev10025686m.g	1589.13	1833.27	1067.78	1304.5	1062.1	1438.99	1071.97	732.08	655.2	487.48	395.68	626.88	-1.11516	1.19876e-05	0.000577153	down	K09838//zeaxanthin epoxidase [EC:1.14.15.21]+ko00906//Carotenoid biosynthesis+ko01100//Metabolic pathways+ko01110//Biosynthesis of secondary metabolites;K09838//zeaxanthin epoxidase [EC:1.14.15.21]+ko00906//Carotenoid biosynthesis+ko01100//Metabolic pathways+ko01110//Biosynthesis of secondary metabolites	GO:0000166//nucleotide binding;GO:0003824//catalytic activity;GO:0050660//flavin adenine dinucleotide binding;GO:0043168//anion binding;GO:0016491//oxidoreductase activity;GO:0036094//small molecule binding;GO:0005488//binding;GO:0043167//ion binding;GO:0071949//FAD binding;GO:0097159//organic cyclic compound binding;GO:1901265//nucleoside phosphate binding;GO:1901363//heterocyclic compound bindi…
		Ciclev10027391m.g	24.58	52.31	16.31	22.1	13.13	29.5	21.5	9.03	10.95	3	1.82	2.84	-1.54393	0.000865835	0.0117589	down	K00480//salicylate hydroxylase [EC:1.14.13.1]+ko01100//Metabolic pathways;K09838//zeaxanthin epoxidase [EC:1.14.15.21]+ko00906//Carotenoid biosynthesis+ko01100//Metabolic pathways+ko01110//Biosynthesis of secondary metabolites	GO:0050660//flavin adenine dinucleotide binding;GO:0036094//small molecule binding;GO:0071949//FAD binding;GO:0097159//organic cyclic compound binding;GO:1901363//heterocyclic compound binding;GO:1901265//nucleoside phosphate binding;GO:0000166//nucleotide binding;GO:0043168//anion binding;GO:0003824//catalytic activity;GO:0005488//binding;GO:0016491//oxidoreductase activity;GO:0043167//ion bindi…
	CCS1	Ciclev10028245m.g	20.19	13.74	33.42	32.04	29.26	19.94	75.52	100.71	48.15	123.44	332.7	144.36	2.14754	2.70398e-09	8.83836e-07	up	K14593//capsanthin/capsorubin synthase [EC:5.3.99.8]+ko00906//Carotenoid biosynthesis+ko01110//Biosynthesis of secondary metabolites	GO:0008299//isoprenoid biosynthetic process;GO:0046148//pigment biosynthetic process;GO:0042440//pigment metabolic process;GO:1901576//organic substance biosynthetic process;GO:0016117//carotenoid biosynthetic process;GO:0071704//organic substance metabolic process;GO:0006721//terpenoid metabolic process;GO:0006629//lipid metabolic process;GO:0016109//tetraterpenoid biosynthetic process;GO:001611…
	NCED	Ciclev10014639m.g	7.79	2.77	20.94	14.77	17.56	15.93	55.93	26.49	36.88	193.58	438.44	182.04	3.13912	2.41267e-08	5.05744e-06	up	K09840//9-cis-epoxycarotenoid dioxygenase [EC:1.13.11.51]+ko00906//Carotenoid biosynthesis+ko01100//Metabolic pathways+ko01110//Biosynthesis of secondary metabolites	GO:1901575//organic substance catabolic process;GO:0016119//carotene metabolic process;GO:0008152//metabolic process;GO:0044255//cellular lipid metabolic process;GO:0009056//catabolic process;GO:0044237//cellular metabolic process;GO:0016042//lipid catabolic process;GO:0044242//cellular lipid catabolic process;GO:0071704//organic substance metabolic process;GO:0016121//carotene catabolic process;…
		Ciclev10019364m.g	4.34	3.32	2.84	1.6	1.25	1.15	7.9	4.33	5.94	12.62	30.65	11.36	1.84743	1.58152e-05	0.000706009	up	K09840//9-cis-epoxycarotenoid dioxygenase [EC:1.13.11.51]+ko00906//Carotenoid biosynthesis+ko01100//Metabolic pathways+ko01110//Biosynthesis of secondary metabolites	GO:0005488//binding;GO:0003824//catalytic activity;GO:0016701//oxidoreductase activity, acting on single donors with incorporation of molecular oxygen;GO:0051213//dioxygenase activity;GO:0046872//metal ion binding;GO:0016491//oxidoreductase activity;GO:0043169//cation binding;GO:0043167//ion binding;GO:0016702//oxidoreductase activity, acting on single donors with incorporation of molecular oxyge…
		Ciclev10028113m.g	0.29	0.71	0.73	0.71	0.69	0.13	12.38	18.27	4.98	7.02	56.18	7.78	4.68215	6.30755e-17	2.02735e-13	up	K09840//9-cis-epoxycarotenoid dioxygenase [EC:1.13.11.51]+ko00906//Carotenoid biosynthesis+ko01100//Metabolic pathways+ko01110//Biosynthesis of secondary metabolites;K09840//9-cis-epoxycarotenoid dioxygenase [EC:1.13.11.51]+ko00906//Carotenoid biosynthesis+ko01100//Metabolic pathways+ko01110//Biosynthesis of secondary metabolites	GO:0016119//carotene metabolic process;GO:0042214//terpene metabolic process;GO:1901575//organic substance catabolic process;GO:0044242//cellular lipid catabolic process;GO:0009056//catabolic process;GO:0046247//terpene catabolic process;GO:0016121//carotene catabolic process;GO:0044255//cellular lipid metabolic process;GO:0044238//primary metabolic process;GO:0008300//isoprenoid catabolic proces…
Zeatin	CKX	Ciclev10000709m.g	3.01	3.26	3.27	2	4.94	2.14	7.34	11.42	5.08	6.11	15.42	4.4	1.0477	0.000160314	0.00367143	up	K00279//cytokinin dehydrogenase [EC:1.5.99.12]+ko00908//Zeatin biosynthesis+ko01110//Biosynthesis of secondary metabolites;K00279//cytokinin dehydrogenase [EC:1.5.99.12]+ko00908//Zeatin biosynthesis+ko01110//Biosynthesis of secondary metabolites	GO:1901564//organonitrogen compound metabolic process;GO:0009987//cellular process;GO:0065007//biological regulation;GO:0009690//cytokinin metabolic process;GO:0010817//regulation of hormone levels;GO:0046483//heterocycle metabolic process;GO:0009308//amine metabolic process;GO:0042445//hormone metabolic process;GO:0071704//organic substance metabolic process;GO:0044237//cellular metabolic proces…
	CISZOG	Ciclev10004886m.g	0.72	1.87	0.52	1.07	0.43	0.44	0.41	0.18	0.09	0.19	0.05	0.18	-2.04424	6.269e-05	0.00188903	down	K13495//cis-zeatin O-glucosyltransferase [EC:2.4.1.215]+ko00908//Zeatin biosynthesis+ko01110//Biosynthesis of secondary metabolites	GO:0008194//UDP-glycosyltransferase activity;GO:0003824//catalytic activity;GO:0016740//transferase activity;GO:0016757//glycosyltransferase activity;
	UGT73C	Ciclev10005703m.g	0.28	0.53	1.11	0.66	0.52	0.41	1.34	0.8	0.82	2.51	1.93	2.6	1.04987	0.00127856	0.0154822	up	K13496//UDP-glucosyltransferase 73C [EC:2.4.1.-]+ko00908//Zeatin biosynthesis+ko01110//Biosynthesis of secondary metabolites;K12600//superkiller protein 3+ko03018//RNA degradation	GO:0110165//cellular anatomical entity;GO:0016020//membrane;GO:0031224//intrinsic component of membrane;GO:0016021//integral component of membrane;
		Ciclev10027181m.g	2.49	1.94	5.49	3.79	5.95	2.38	17.33	24.38	13.59	23.23	55.28	22.76	2.55236	4.35513e-14	6.99906e-11	up	K13496//UDP-glucosyltransferase 73C [EC:2.4.1.-]+ko00908//Zeatin biosynthesis+ko01110//Biosynthesis of secondary metabolites	GO:0008194//UDP-glycosyltransferase activity;GO:0016740//transferase activity;GO:0016757//glycosyltransferase activity;GO:0003824//catalytic activity;
		Ciclev10028297m.g	0.96	2.27	3.55	4.49	3.15	1.11	6.03	16.23	5.64	11.58	17.29	12.99	1.8285	2.37903e-07	2.95998e-05	up	K13496//UDP-glucosyltransferase 73C [EC:2.4.1.-]+ko00908//Zeatin biosynthesis+ko01110//Biosynthesis of secondary metabolites	GO:0003824//catalytic activity;GO:0008194//UDP-glycosyltransferase activity;GO:0016757//glycosyltransferase activity;GO:0016740//transferase activity;
		Ciclev10028312m.g	2.65	5.75	9.13	6.43	7.62	3.27	7.66	14.01	10.21	35.44	33.68	40.15	1.61827	1.81424e-05	0.000786237	up	K13496//UDP-glucosyltransferase 73C [EC:2.4.1.-]+ko00908//Zeatin biosynthesis+ko01110//Biosynthesis of secondary metabolites	GO:0016757//glycosyltransferase activity;GO:0003824//catalytic activity;GO:0008194//UDP-glycosyltransferase activity;GO:0016740//transferase activity;
		Ciclev10028315m.g	2.24	3.01	3.61	2.13	3.49	2.43	7.27	7.54	4.38	16.35	25.12	17.26	1.84886	9.9869e-08	1.47021e-05	up	K13496//UDP-glucosyltransferase 73C [EC:2.4.1.-]+ko00908//Zeatin biosynthesis+ko01110//Biosynthesis of secondary metabolites	GO:0008194//UDP-glycosyltransferase activity;GO:0016740//transferase activity;GO:0003824//catalytic activity;GO:0016757//glycosyltransferase activity;
	UGT85A	Ciclev10030167m.g	0.31	0.62	0.61	0.49	1.33	0.52	1.37	1.56	1.27	5.16	5.83	5.03	2.09195	3.32962e-05	0.00120022	up	K13692//UDP-glucose:(indol-3-yl)acetate beta-D-glucosyltransferase [EC:2.4.1.121];K16266//cyanohydrin UDP-glucosyltransferase [EC:2.4.1.-]+ko01100//Metabolic pathways+ko01110//Biosynthesis of secondary metabolites+ko00460//Cyanoamino acid metabolism;K23452//UDP-glucosyltransferase 85A [EC:2.4.1.-]+ko00908//Zeatin biosynthesis+ko01110//Biosynthesis of secondary metabolites;K13692//UDP-glucose:(ind…	GO:0005622//intracellular anatomical structure;GO:0043226//organelle;GO:0043227//membrane-bounded organelle;GO:0110165//cellular anatomical entity;GO:0043231//intracellular membrane-bounded organelle;GO:0043229//intracellular organelle;GO:0003824//catalytic activity;GO:0016740//transferase activity;GO:0008194//UDP-glycosyltransferase activity;GO:0016757//glycosyltransferase activity;
		Ciclev10030404m.g	1.19	0.83	1.38	0.52	0.11	0.44	0.41	0.36	0.26	0.11	0.11	0	-1.35987	0.00394696	0.0318882	down	K23452//UDP-glucosyltransferase 85A [EC:2.4.1.-]+ko00908//Zeatin biosynthesis+ko01110//Biosynthesis of secondary metabolites	GO:0003824//catalytic activity;GO:0016740//transferase activity;GO:0016757//glycosyltransferase activity;GO:0008194//UDP-glycosyltransferase activity;
		Ciclev10031368m.g	2.44	5.91	4.64	5.78	5.79	2.97	6.8	8.92	4.84	18.7	28	21.89	1.25213	0.000262821	0.00515093	up	K23452//UDP-glucosyltransferase 85A [EC:2.4.1.-]+ko00908//Zeatin biosynthesis+ko01110//Biosynthesis of secondary metabolites	GO:0016740//transferase activity;GO:0003824//catalytic activity;GO:0008194//UDP-glycosyltransferase activity;GO:0016757//glycosyltransferase activity;

## Sheet: Table S6
Table S6 Primers used for RT-qPCR validation.
Gene Name	Gene ID	Forward primer (5'-3')	Reverse primer (5'-3')
CitCHS1	Ciclev10005133m.g	TCCGTGAAGTTGGCCTTACC	GGTGCGCGATCCAGAAAATC
CitCHS2	Ciclev10015535m.g	CCTGACTCTGACGGTGCAAT	TTTGAGATCAAGCCGGGGAC
CitCHI	Ciclev10032697m.g	CAAAGTCGCATTTCCTCGGC	ACACTCCTATCGCCGTGAAC
CitFNSⅡ-1	Ciclev10019810m.g	ACGTCAAAGCCCTATGTGTG	GACCATTCCAATGACGTGGA
CitFNSⅡ-2	Ciclev10019811m.g	TTTGCTTTTGCTCCCAACGG	CCCAAGAGCTCAACTGTGGT
CitF3'H	Ciclev10019637m.g	ACTGGTCACCGAATTGGACC	AGCGAGAGTGGTGTTGATGG
CrOMT1	Ciclev10026344m.g	TTGTGAAGGTTGGGGGAGTG	CCAGTTCGGCATCAGGTTGT
CrOMT2	Ciclev10020814m.g	GTGGTGGAATTGGAGCCACA	TCAAGAATTTCACGCAGTGCT
CsCCoAOMT1	Ciclev10029158m.g	AGTTGGTGAAGGTTGGAGGG	TAAGGGGAGCATCAGGTGGT
Ciclev10023546m.g	Ciclev10023546m.g	GCTGGAGCCAAGCGATCAAG	TGGGTTCGGTTTCCTGTGT
Ciclev10021265m.g	Ciclev10021265m.g	AGATGGGTTTTGGAAGGGGG	TGGCAATCTTGCAAGCGAAC
Ciclev10019820m.g	Ciclev10019820m.g	GCAGGTGAATTTGAAGGCTGG	ACCGAAGGCTCGTTGACATT
Ciclev10005570m.g	Ciclev10005570m.g	TTGGCGGGACTTTGGATTCT	ACCTCCACTACCCACCGTTA
Ciclev10015976m.g	Ciclev10015976m.g	ACCACATAAGAGTTCTCCACC	CTTGCTGCTTGTATCCGTGG
